# Supplementary material for: PhySortR: a fast, flexible tool for sorting phylogenetic trees in R
Source: PeerJ. 2016 May 12;4:e2038. doi: 10.7717/peerj.2038 (PMC4868591; doi:10.7717/peerj.2038)
Supplement: Data S1 [file peerj-04-2038-s001.zip]

Archive with 6 entries (6 files):
- Taxa100-Trees10000.tre
- Taxa100-Trees1000.tre
- Taxa100-Trees2000.tre
- Taxa100-Trees4000.tre
- Taxa100-Trees6000.tre
- Taxa100-Trees8000.tre
