# Supplementary material for: PhySortR: a fast, flexible tool for sorting phylogenetic trees in R
Source: PeerJ. 2016 May 12;4:e2038. doi: 10.7717/peerj.2038 (PMC4868591; doi:10.7717/peerj.2038)
Supplement: Data S1 [file peerj-04-2038-s001.zip › Taxa100-Trees4000.tre]

(((((((TARGET_B_10:0.5989007568,(((TARGET_B_2:0.8827593343,TARGET_A_7:0.1312639471):0.8423736217[100],(TARGET_A_4:0.5456709061,(TARGET_A_8:0.8482952458,TARGET_A_5:0.7060611958):0.1251387249[100]):0.08821537695[96]):0.4742112278[48],TARGET_B_7:0.5817329029):0.9740328304[100]):0.7738302019[100],(TARGET_A_9:0.5999157908,(TARGET_B_3:0.7546720826,((TARGET_A_6:0.2014019967,(TARGET_B_5:0.381017087,TARGET_A_2:0.01110401703):0.6782917981[40]):0.7261383685[100],(TARGET_A_1:0.2759579231,TARGET_B_8:0.984968483):0.737779954[44]):0.2310783595[32]):0.7338185904[76]):0.1362456626[100]):0.8866904085[84],TARGET_B_9:0.4599377932):0.8927238998[52],((TARGET_B_6:0.1182596285,TARGET_B_1:0.9835268385):0.7933545506[36],(TARGET_A_10:0.314693785,(TARGET_B_4:0.1715364817,TARGET_A_3:0.06272595981):0.8549215223[24]):0.08351996681[40]):0.1489046381[92]):0.5084113716[100],(TIP_2:0.5349214692,(TIP_8:0.8997857708,TIP_39:0.3807977345):0.9179784753[100]):0.2300958573[80]):0.4807159877[100],(((TIP_76:0.5942192299,TIP_32:0.9057415561):0.7775254983[92],(TIP_50:0.5036517542,TIP_38:0.03540788684):0.3490553815[68]):0.8904439069[100],(((((((TIP_57:0.2890768028,(TIP_64:0.9486471249,TIP_29:0.01975692553):0.7694421543[92]):0.8573124378[100],(TIP_20:0.01105090627,TIP_70:0.4783509632):0.6014588864[100]):0.3915534995[72],(TIP_65:0.9251795518,TIP_44:0.0838187749):0.4216781426[100]):0.2087316529[68],TIP_3:0.007148768753):0.5792425752[100],(TIP_10:0.0476496371,(TIP_13:0.5211413221,TIP_71:0.1757570889):1.529058928[100]):0.7644356005[52]):0.6265048783[100],((TIP_9:0.2277097588,TIP_74:0.5551832169):0.6958684602[100],(TIP_31:0.1599595344,TIP_12:0.3616409227):0.9743563007[84]):0.02266551228[100]):0.8236660911[16],((TIP_63:0.6009052503,(TIP_53:0.7226547447,(TIP_11:0.3357212504,TIP_18:0.9981256223):0.9647006998[36]):0.9417305146[52]):0.4754901093[88],(((((TIP_72:0.7888135307,TIP_48:0.1682248912):0.3959060872[44],TIP_55:0.4620204405):0.2538506368[100],TIP_15:0.4437938016):0.9391235102[72],((TIP_52:0.520775842,(TIP_51:0.4456958426,TIP_73:0.6821100975):0.4382285995[100]):0.5696991903[96],(TIP_54:0.01018518978,TIP_49:0.6864878058):0.5207200448[100]):0.2589288782[40]):0.6696379404[44],(((TIP_14:0.1192065482,TIP_16:0.184354519):0.656704912[100],TIP_75:0.1913161012):0.8007617558[48],((TIP_36:0.219777751,TIP_45:0.5097192463):0.09551133891[20],(TIP_19:0.7521373921,TIP_22:0.392850826):0.7642722905[16]):0.6417169662[24]):0.4227492572[32]):0.993362613[44]):0.2493323025[100]):0.3437948602[68]):0.1248109189[100]):0.1599431224[100],((((((TIP_68:0.9710638323,TIP_24:1.256345383):0.53757705[100],((TIP_7:0.3477347362,TIP_78:0.68715329):0.7993518717[100],(TIP_61:0.6786790083,TIP_34:0.6127615473):0.1771789931[80]):0.8645037245[100]):0.5626062029[100],(TIP_41:0.01049594418,TIP_58:0.0102677301):0.4611651527[76]):0.4731503387[56],(TIP_77:0.167408942,TIP_46:0.225839745):0.62068585[100]):0.5347093293[84],(((TIP_67:0.4653491029,TIP_5:0.8156525702):0.4968295773[88],((TIP_69:0.6479484378,TIP_17:0.04603789677):0.5890413171[48],(TIP_26:0.7393120236,TIP_80:0.3708026416):0.9538955379[60]):0.6336648939[100]):0.5944132456[100],((((TIP_25:0.07727060141,TIP_60:0.02542015933):0.5660497975[100],TIP_79:0.6840252806):0.4992443165[100],TIP_28:0.5250903089):0.3315940944[100],TIP_62:0.7697474086):0.7830961999[100]):0.1012053874[76]):0.7969533452[92],(((TIP_35:0.7135022206,TIP_37:0.2136382111):0.0094400628[100],((TIP_6:0.8117991972,TIP_30:0.281705928):0.5044667691[72],TIP_4:0.03806757671):0.2839611114[44]):0.5777524333[100],(TIP_33:0.412779809,TIP_27:0.8796910783):0.6078339403[69]):0.8587885757[96]):0.9301698534[36],(TIP_56:0.1850442581,(((TIP_59:0.3384115035,TIP_47:0.8549148121):0.4598559872[52],((TIP_43:0.8832726623,TIP_40:0.06984024635):0.7309697107[100],((TIP_23:0.6502308452,TIP_42:0.9187968022):0.8983137435[48],TIP_66:0.9813102749):0.9912812237[100]):0.03497265955[84]):0.5645225027[100],(TIP_1:0.1094035578,TIP_21:0.3716530427):0.3970993552[100]):0.2381798751[100]):0.1928596266[100]);
