# Supplementary material for: PhySortR: a fast, flexible tool for sorting phylogenetic trees in R
Source: PeerJ. 2016 May 12;4:e2038. doi: 10.7717/peerj.2038 (PMC4868591; doi:10.7717/peerj.2038)
Supplement: Data S2 [file peerj-04-2038-s002.zip]

Archive with 5 entries (5 files):
- Taxa500-Trees1000.tre
- Taxa100-Trees1000.tre
- Taxa200-Trees1000.tre
- Taxa300-Trees1000.tre
- Taxa400-Trees1000.tre
