# Supplementary material for: PhySortR: a fast, flexible tool for sorting phylogenetic trees in R
Source: PeerJ. 2016 May 12;4:e2038. doi: 10.7717/peerj.2038 (PMC4868591; doi:10.7717/peerj.2038)
Supplement: Data S2 [file peerj-04-2038-s002.zip › Taxa500-Trees1000.tre]

(((((((((TIP_155:0.2199092966,TIP_76:0.664776948):0.2982671994[48],(TIP_303:0.5847837767,(TIP_61:0.283535115,TIP_105:0.1458140712):0.6654432022[96]):0.5193847059[100]):0.7969903187[100],(TIP_276:0.5570022499,(TIP_145:0.09405257646,(TIP_326:0.916112941,TIP_260:0.08524238667):0.7039325484[76]):0.5153152731[100]):0.1132365311[100]):0.5076657424[100],(((TIP_20:0.7071933819,TIP_25:0.4633315422):0.2202283961[40],(TIP_283:0.7308746141,TIP_68:0.8642638708):0.1447525625[44]):0.5396630608[100],TIP_11:0.2652153203):0.8441081743[32]):0.3910027388[84],(TIP_181:0.01453929325,((TIP_6:0.5681841807,TIP_197:0.9889074236):0.2733285623[40],((TIP_219:0.1488776463,TIP_106:0.5512460077):0.02421455784[80],TIP_371:0.4193387169):0.5002762878[24]):0.8019227786[36]):0.886434837[92]):0.4953563306[52],((TIP_54:0.3897431986,TIP_238:0.8548662756):0.790255242[100],(TIP_265:0.07610342093,(TIP_134:0.1642304431,TIP_180:0.9364103856):0.8403548033[92]):0.7917412382[100]):0.8547002461[100]):0.5188896831[100],((((TIP_3:0.4977392044,TIP_311:0.3292037121):0.9060569005[100],TIP_299:0.1713361717):0.4047776223[16],((((TIP_157:0.7529940694,TIP_66:0.3837669592):0.3862622879[100],(((TIP_104:0.9680173188,TIP_351:0.7536600316):0.0883821093[100],(((TIP_69:0.08088078722,(TIP_166:0.1890625339,TIP_100:0.5915889214):0.8733419855[100]):0.63567182[100],((TIP_220:0.7313672691,TIP_47:0.9924544743):0.8554079842[100],((TIP_50:0.7119895741,TIP_139:0.6649182814):0.6889971492[100],(TIP_80:0.7833326883,TIP_292:0.4389999984):0.3547642161[88]):0.3070071663[84]):0.2714118722[100]):0.3683250146[48],(TIP_395:0.7095736547,(TIP_334:0.07151188445,TIP_193:0.240161893):0.6934089025[36]):0.07659666007[52]):0.6251903675[52]):0.2626355421[100],(((TIP_82:0.3118821783,TIP_194:0.2950612854):0.4391313521[72],((TIP_26:0.9500125728,TIP_55:0.4403355375):0.9766393031[40],TIP_171:0.4304278702):0.4745976406[100]):0.05476901121[44],((((TIP_14:0.7057165639,(TIP_24:0.8432233178,TIP_33:0.7188273987):0.2929289881[32]):0.2570955325[100],TIP_116:0.698956439):0.6836230143[100],TIP_249:0.6849445114):0.5468304076[96],(TIP_9:0.9711664866,TIP_202:0.7051931829):0.2635853773[48]):0.0793479851[96]):0.6119659671[44]):0.4372984166[92]):0.7908743354[72],(((TIP_392:0.472966132,TIP_264:0.6544408367):0.8231147598[20],(TIP_269:0.8454156886,TIP_164:0.9214554369):0.4200327811[36]):0.3495647225[24],(((TIP_271:0.6525608755,TIP_78:0.2349034564):0.5866996138[56],(TIP_96:0.6827507813,TIP_30:0.348500229):0.009313832503[100]):0.826486157[84],TIP_211:0.1372220267):0.1311145872[92]):0.2874110886[100]):0.9123240565[68],(TIP_381:0.5938997918,((TIP_111:0.6429646895,(((TIP_146:0.9986186423,TIP_325:0.9350850841):0.3862096565[80],TIP_131:0.4022349527):0.4232153115[100],TIP_198:0.2171089256):0.9815831303[100]):0.5635363255[100],(((TIP_277:0.7857179618,((TIP_86:0.2065182368,TIP_182:0.1378189169):0.3726123958[88],TIP_147:0.185187351):0.534069503[100]):0.8805557527[76],((TIP_251:0.3390574604,(((TIP_195:0.1528178006,TIP_244:0.4539035219):0.1938437519[100],TIP_109:0.07597283414):0.4792584614[100],TIP_227:0.124897491):0.1433642551[60]):0.5815380244[48],((TIP_300:0.8578791199,TIP_201:0.3442372645):0.4582684978[100],(TIP_286:0.5396896137,TIP_218:0.1848856879):0.953948797[96]):0.8011509846[100]):0.1568261844[100]):0.2948749373[100],((TIP_162:0.727239708,TIP_314:0.1010705724):0.6551739257[100],(TIP_56:0.1355625791,(((TIP_275:0.7601030353,TIP_27:0.7204267664):0.2004372855[100],(TIP_235:0.6624348767,TIP_389:0.5474933439):0.5774142675[100]):0.8382378989[69],TIP_306:0.02754694433):0.5620145202[72]):0.7491177318[44]):0.5203499324[100]):0.03047450399[76]):0.6811014602[100]):0.4967398737[100]):0.5551321541[100]):0.4216027851[68],(TIP_77:0.5141534479,TIP_5:0.7696148434):0.7385398506[100]):0.2874829685[68]):0.10093445[100],(((((TIP_347:0.7944911793,(TIP_67:0.8170843348,TIP_23:0.2985078734):0.630054977[100]):0.7776325191[48],((TIP_263:0.4231489652,(((TIP_302:0.1578748529,(TIP_281:0.3064614472,TIP_379:0.390980392):0.6502043488[40]):0.5682450696[100],((TIP_15:0.2668634779,(TIP_199:0.6611432587,TIP_223:0.9867131142):0.5812645513[36]):0.3525880275[92],(TIP_64:0.9027976939,(TIP_167:0.9118472997,TIP_46:0.8767651902):0.02101071784[24]):0.286699899[40]):0.926854166[44]):0.01829169411[32],((((TIP_124:0.8383987297,TIP_316:0.07287476212):0.8006900814[100],TIP_284:0.08157064789):0.1354270929[100],TIP_391:0.4095509457):0.03089124593[100],TIP_119:0.9145458911):0.2593822775[80]):0.009156521875[76]):0.4202886552[100],(((TIP_226:0.4738507753,TIP_39:0.444522239):0.2888426282[16],TIP_132:0.2061207818):1.252676341[68],TIP_337:0.9512983188):0.5733895316[92]):0.9469189229[100]):0.0223667128[100],((((((((TIP_327:0.4863961844,TIP_130:0.6226580618):0.8070980015[52],TIP_304:0.28827207):0.7539352279[100],TIP_117:0.6155926241):0.3994311648[100],(TIP_79:0.8861026904,TIP_10:0.2792633795):0.08688801806[48]):0.5725818395[92],TIP_152:0.8223617347):0.6005958947[100],(((TIP_232:0.1171766426,TIP_387:0.386815178):1.815492699[84],TIP_242:0.3571691595):0.01738436031[100],(((TIP_364:0.1824385975,TIP_383:0.6127761826):0.9448957478[52],TIP_115:0.2300523927):0.6054433982[88],(TIP_31:0.9789363933,TIP_83:0.4066359869):0.8213763405[36]):0.8068717453[100]):0.9865615794[100]):0.3204374735[72],(TIP_225:0.8130701492,(TIP_200:0.3597727094,TIP_103:0.9420288049):0.1698344774[72]):0.3574887728[44]):1.35787326[68],((TIP_21:0.2028313223,(TIP_247:0.8649165318,(TIP_266:0.5026808516,TIP_274:0.0341040513):0.7009520461[96]):0.7264469031[40]):0.9448643154[44],TIP_102:0.7397269725):0.06069168868[100]):0.8136627357[100]):0.6531489182[100],((((((TIP_186:0.3621521369,((TIP_355:0.1167039652,TIP_333:0.9194013702):0.9925580306[20],TIP_160:0.8497824289):0.6888192003[24]):0.183053677[100],((((TIP_126:0.08085965249,TIP_250:0.2819871835):0.1694123033[84],(TIP_159:0.8761939146,(TIP_228:0.896677077,TIP_179:0.3841786287):0.3710214344[100]):0.9205244421[56]):0.3021365944[92],((TIP_34:0.8528562777,TIP_349:0.4241386992):0.4970107104[100],TIP_253:0.7970604158):0.4711879012[100]):0.06871417724[36],(((TIP_97:0.7432450987,TIP_175:1.384588665):0.4024443869[80],TIP_282:0.7604349402):0.4564747207[100],(TIP_118:0.1945094364,TIP_113:0.09014358069):0.8766093757[100]):0.9626406811[100]):0.9266955012[16]):0.1528805851[48],((((TIP_313:0.5391076836,TIP_341:0.5323736428):0.3001620388[100],TIP_279:0.01955146366):0.398627602[88],TIP_28:0.05678086076):0.8914764607[100],((TIP_168:0.9163892069,TIP_88:0.3312875254):0.007762157824[60],((TIP_121:0.3603924743,TIP_398:0.1974577268):0.03795038816[100],(TIP_344:0.5497129513,TIP_32:0.4167406226):0.5464578583[100]):0.9227583257[100]):0.09614473581[48]):0.8804374498[76]):0.5376445155[32],((TIP_153:0.03380387905,TIP_240:0.002918355167):0.00484802248[96],TIP_216:0.3567986409):0.36181425[100]):0.0003149188124[100],(((TIP_239:0.09151331801,TIP_190:0.9629224853):0.3436473978[44],(TIP_373:0.06764237816,TIP_57:0.2920046288):0.5230785005[72]):0.8423875025[100],(((TIP_87:0.9995755688,(TIP_127:0.9782842216,TIP_207:0.315548548):0.7382052953[100]):0.8489246762[100],TIP_388:0.4424680707):0.9270353552[100],((((TIP_187:0.2107561661,TIP_312:0.3594205459):0.5682570529[100],((((TIP_307:0.1078570827,TIP_158:0.3002136583):0.631746833[100],((((TIP_49:0.5609425893,TIP_7:0.2040522334):0.5614119025[100],TIP_210:0.7533159743):0.6442049374[32],TIP_53:0.1277882347):0.264796227[76],TIP_93:0.1497452226):0.1362140188[100]):0.3986817095[96],TIP_229:0.1637115069):0.1133813087[100],((TIP_173:0.769464345,((TIP_208:0.9408526812,TIP_62:0.4220588971):0.5190321184[40],TIP_192:0.8130500163):0.1101636414[36]):0.1532999561[44],TIP_339:0.2661984107):0.6096337489[40]):0.2597417701[48]):0.6151781697[100],((TIP_65:0.6607780303,(TIP_95:0.7069479132,(TIP_375:1.389622844,TIP_309:0.627130541):0.9139692786[100]):0.2209586913[100]):0.6807566043[80],((TIP_350:0.06406904594,(TIP_183:0.1906397422,TIP_386:0.5573585611):0.2527784451[68]):0.6830256328[68],TIP_154:0.02021723357):0.8468729553[92]):0.3453138089[24]):0.8386505374[84],(((TIP_110:0.4461565199,TIP_293:0.5182861267):0.8668486115[100],TIP_38:0.5604182712):0.9552283841[100],(TIP_63:0.2845012408,(TIP_259:0.1360608942,TIP_285:0.2608428609):0.9309317113[72]):0.9738316163[68]):0.4888478038[16]):0.6799493344[52]):0.1952857201[69]):0.3938746797[100]):0.1625508578[100],(((((((TIP_255:0.106726913,TIP_234:0.7946183309):0.6125531357[100],TIP_108:0.4945312543):0.6659572292[48],TIP_43:0.1408142766):0.6734305173[52],TIP_42:0.2477261454):0.229693637[100],(((((TIP_272:0.2977322314,TIP_332:0.6839156672):0.009462361224[100],(TIP_74:0.2281952882,(TIP_165:0.8204919461,TIP_377:0.2589553583):0.1692412382[52]):0.3111874119[88]):0.2466511736[84],((((TIP_270:0.1847335978,TIP_204:0.1771566209):0.1687839183[72],TIP_365:0.4495885801):0.08889022819[44],(TIP_221:1.087171873,TIP_296:0.3446789598):0.669939772[100]):0.2661009512[44],TIP_233:1.285822809):0.03565665754[36]):0.4303320814[100],(TIP_148:0.693854278,TIP_378:0.8334417229):0.4683444318[96]):0.7442416053[100],TIP_280:0.747854552):0.3677798468[100]):0.3095019141[100],(TIP_163:1.645710518,(TIP_91:0.5929601779,(TIP_400:0.05981574021,TIP_123:0.08550171577):0.4396496748[100]):0.5729771114[48]):0.7296623224[100]):0.3147137635[92],((TIP_114:0.4420468323,TIP_205:0.3852279251):0.3395657183[20],(TIP_172:0.09186845482,TIP_372:0.0880246819):0.3497050542[16]):0.902772628[24]):0.4793206831[100]):0.7536584793[96]):0.7426715733[84],(((((TIP_41:0.5863734907,(TIP_177:0.8454325018,((TIP_267:0.8380445025,TIP_360:0.4122088926):0.2998790951[100],(TIP_133:0.442849613,(TIP_185:0.1559917654,TIP_359:0.08243659744):0.2069877142[100]):0.5606083444[100]):0.66697084[100]):0.675601396[100]):0.8930950144[100],((((TIP_254:0.2104813708,TIP_330:0.3673517921):0.6575946077[76],TIP_40:0.9639918029):0.3010851175[100],TIP_92:0.7642026227):0.76737836[76],(TIP_60:0.6531974571,TIP_170:0.8627264921):0.6116805144[100]):0.4943053995[80]):0.7635028884[56],((((TIP_150:0.8441666998,TIP_308:0.3821054839):0.306633783[60],(TIP_22:0.576849102,(TIP_138:0.9887892513,TIP_214:0.8269678394):0.5497567961[100]):0.8083188804[100]):0.9037560194[48],((TIP_245:0.1640411557,(TIP_273:0.5361029101,TIP_230:0.1321058092):0.9557768267[96]):0.8857090217[100],((TIP_222:0.9035168129,TIP_352:0.7937111568):0.847778633[100],(TIP_84:0.7371272454,TIP_317:0.5323176431):0.7004722245[44]):0.6794911856[100]):0.4610616211[100]):0.02070142957[100],((TIP_353:0.925504352,(TIP_81:0.08171035978,(TIP_17:0.6037322655,TIP_71:0.7839629701):0.3158939846[100]):0.03694880125[100]):0.6122295959[69],TIP_374:0.4692889645):0.3744179599[72]):0.966676695[88]):0.8974199423[84],(((TIP_89:0.727647095,((TIP_161:0.8097583775,(TIP_75:0.3363781881,TIP_354:0.6046637688):0.6501601473[48]):0.7872626141[100],TIP_217:0.2814965267):0.3325696148[100]):0.2173714989[84],(TIP_261:0.416959072,TIP_252:0.4440784215):0.807203691[100]):0.9842019796[52],((((TIP_345:0.2297340711,TIP_390:0.5046864536):0.674076156[76],((TIP_318:0.7527763403,TIP_140:0.9812889842):0.9280097985[100],TIP_73:0.6701925979):0.08069962682[32]):0.1022092511[100],(((TIP_295:0.4973148531,TIP_346:0.2476002851):0.9485684789[92],(TIP_48:0.2900284454,TIP_323:0.5567175173):0.2275440246[36]):0.7513450948[44],TIP_324:0.9149470765):0.9274627813[40]):0.07280987175[100],((TIP_322:0.3069168709,(TIP_329:0.7570982513,(TIP_45:0.7404988189,(TIP_18:0.5110722238,TIP_369:0.1650775855):0.8656403599[100]):0.07858262025[100]):0.9618962351[80]):0.02711086464[24],(TIP_36:0.6467245799,TIP_256:0.02636193112):0.06251993496[100]):0.5120957873[40]):0.1908212237[96]):0.7543562145[100]):0.7242291563[92],(((TARGET_A_20:0.9401069323,(TARGET_A_21:0.2536590463,(TARGET_B_50:0.3940671543,(TARGET_A_22:0.5612159371,TARGET_A_35:0.8920030319):0.13155073[100]):0.795451506[100]):0.9517087995[16]):0.3574399808[68],(((((((TARGET_B_16:0.7969184483,TARGET_A_43:0.7399248471):0.3070165967[52],TARGET_B_41:0.4029979443):0.05045934836[100],TARGET_B_9:0.5844647072):0.8034958497[100],((TARGET_A_24:0.8760221568,TARGET_A_2:0.3933578455):0.5808137988[100],((TARGET_A_48:0.3376585776,TARGET_B_28:0.0298373024):0.4655679816[100],TARGET_A_12:0.8629453497):0.3349932393[100]):0.3597843722[48]):0.9613227434[92],(((TARGET_B_18:0.562512693,TARGET_B_10:0.04908710485):0.2393817969[100],(TARGET_B_34:0.5070278354,TARGET_B_11:0.6010684315):0.1378172657[88]):0.04275669018[84],(((TARGET_A_17:0.6600431388,TARGET_B_46:0.1715430412):0.9949718672[44],(TARGET_B_25:0.4376448148,((TARGET_B_4:0.4795344335,TARGET_A_6:0.02405410819):0.3021802045[100],TARGET_B_24:0.7424775809):0.5231539437[72]):0.7096221889[44]):0.8998543231[36],(TARGET_A_3:0.9259387765,(TARGET_B_45:0.8584431377,TARGET_A_46:0.3432266291):0.8755110863[40]):0.6888803951[44]):0.410616355[52]):0.5686741127[100]):0.9418979015[100],(TARGET_A_19:0.3283242693,((TARGET_A_14:0.7903530605,TARGET_A_42:0.3372688433):0.5434983454[100],((TARGET_A_30:0.5173509941,(TARGET_A_16:0.1665990646,TARGET_A_27:0.840041717):0.3295887292[48]):0.9039065016[32],TARGET_B_19:0.6264361772):0.3246951597[100]):0.2826595968[96]):0.932110002[96]):0.2421233454[72],((TARGET_A_39:0.07647545752,TARGET_A_15:0.4247136938):0.6847033014[24],((TARGET_B_47:0.1366438402,TARGET_A_1:0.444599896):0.6168153596[16],(TARGET_A_33:0.1643377556,TARGET_A_41:0.5541445515):0.4060289499[36]):0.5295587522[20]):0.9485982608[100]):0.4335338585[68]):0.7538063407[68],(((TARGET_A_36:0.1102623651,((TARGET_B_14:0.304441863,TARGET_A_13:0.5348528898):0.317197134[100],((TARGET_B_26:0.737355914,TARGET_B_43:0.7388056649):0.3511057389[100],(TARGET_A_28:0.09003785346,TARGET_A_26:0.6788051438):0.6854791159[100]):0.6639172528[100]):0.5799846721[100]):0.1271263042[56],TARGET_A_47:0.4114334846):0.74142309[84],((((TARGET_A_7:0.7425560828,TARGET_B_30:0.9935213721):0.6596385718[100],((TARGET_B_8:0.7052232006,(TARGET_B_21:0.2929800896,TARGET_A_45:0.003377203131):0.9037513214[88]):0.6853795329[100],((TARGET_A_5:0.3282432335,TARGET_B_22:0.2641606545):0.7128419559[48],TARGET_B_37:0.8280189144):0.2199902586[100]):0.851889326[76]):0.05833760556[76],((TARGET_B_42:0.5712368751,TARGET_A_40:0.4586092802):0.01358850137[100],TARGET_A_49:0.4402235609):0.1621402053[60]):0.9706811246[80],((((TARGET_B_13:0.6797927867,(TARGET_A_9:0.1882203708,((TARGET_B_6:0.04401620687,TARGET_A_50:0.5180838935):0.1224181782[44],TARGET_B_3:0.4675786283):0.5322346699[100]):0.3723886784[100]):0.7248248267[96],(TARGET_B_12:0.06122383266,(((TARGET_A_34:0.8287879096,TARGET_A_8:0.2408394958):0.1151252219[100],((TARGET_B_29:0.005213703029,TARGET_B_44:0.4764370273):0.7636028777[52],(TARGET_B_48:0.6428047849,TARGET_B_2:0.1038430885):0.5471247055[84]):0.1297031865[100]):0.1072166688[100],(TARGET_A_32:0.8172706866,TARGET_A_29:0.4148215223):0.032477092[100]):0.2999539352[69]):0.5389275593[72]):0.7238474896[100],(((TARGET_B_15:0.8138038579,TARGET_B_17:0.9608427472):0.6158255443[100],TARGET_B_27:0.6773654565):0.0136087772[48],(TARGET_A_23:0.1937918302,TARGET_A_44:0.2126548477):0.9475518484[96]):0.9165653649[100]):0.07257752237[100],(((((TARGET_B_23:0.6560951087,(TARGET_A_18:0.9143678138,TARGET_B_5:0.1942841902):0.8459786102[40]):0.002270277357[100],(TARGET_A_11:0.3206507999,(TARGET_A_4:0.615500336,TARGET_B_39:0.1640666262):0.2796985221[92]):0.9997280471[44]):0.3543851215[32],TARGET_B_38:0.6511308472):0.91801009[76],((TARGET_B_36:0.7965687646,TARGET_B_40:0.3140415233):0.2565149101[40],TARGET_B_31:0.774599503):0.002202813281[36]):0.09089209093[100],(((TARGET_A_37:0.4431010466,((TARGET_A_10:0.6394086459,(TARGET_A_25:0.8622704858,(TARGET_B_33:0.8805957271,TARGET_A_38:0.6429120197):0.8800469129[68]):0.3028066268[92]):0.5359844069[100],(TARGET_A_31:0.9325261712,TARGET_B_35:0.7625439025):0.507548607[68]):0.1945791782[100]):0.9581696768[100],TARGET_B_20:0.6395369901):0.05038131541[80],(TARGET_B_1:0.01591248624,((TARGET_B_49:0.08484288957,TARGET_B_7:0.3460070931):0.6405397395[100],TARGET_B_32:0.6108225256):0.07831274695[100]):0.7024408213[16]):0.1481197688[24]):0.2351406151[100]):0.9875417575[100]):0.552242788[100]):0.8274480675[92]):0.8866294192[92]):0.6704288959[36]):0.05119106499[52]):0.8620382189[100],((((((TIP_135:0.6678526883,TIP_382:0.6566468291):0.4045620032[100],((TIP_237:0.5185479436,TIP_184:0.1286113434):0.2552518279[48],(TIP_176:0.2214490164,(TIP_343:0.08690858982,TIP_394:0.6904718317):0.2122244502[100]):0.4134465712[100]):0.2219550996[52]):0.8057328349[100],(TIP_209:0.7307831605,TIP_59:0.4584503409):0.3202806937[100]):0.3320801652[92],(TIP_174:0.163560359,TIP_142:0.9848683684):0.4378395467[100]):0.2014775379[100],((TIP_122:0.3576700604,(TIP_13:0.3322498372,((TIP_149:0.4369849965,TIP_2:1.048770227):0.996763713[36],(TIP_196:0.9125177371,((TIP_72:0.1966456568,TIP_362:0.8206300123):0.726386748[100],(TIP_12:0.8824173533,(TIP_58:0.893836251,TIP_335:0.1004211851):0.6733127437[40]):0.8009294507[44]):0.1740333633[72]):0.1901551434[44]):0.4312431728[52]):0.167448896[88]):0.02058504778[100],((TIP_320:0.6551269474,TIP_258:0.9835424158):0.4349126089[96],((TIP_141:0.3363430663,TIP_70:0.001106653828):0.3480279476[100],(TIP_16:0.2130239909,(TIP_125:0.594092624,TIP_248:0.9085825738):0.6718261247[48]):0.5575130745[32]):0.6306653942[100]):0.9936690461[96]):0.7513402235[84]):0.01795435604[72],(((TIP_396:0.01370544825,TIP_294:0.8684526698):0.8038049394[16],(TIP_257:0.8696371044,(TIP_52:0.8485239139,TIP_188:0.04187680199):0.8933752757[92]):0.707864153[36]):0.9424021656[20],((TIP_136:0.7610342298,(TIP_156:0.09492441756,TIP_357:0.1180461745):0.02698780107[100]):0.07293690648[56],TIP_291:0.5693354367):0.7593183639[84]):0.6927926885[24]):0.4432317924[68],(((TIP_348:0.7172933531,TIP_224:0.6796169367):0.1595313831[100],(((TIP_85:0.6839408029,TIP_1:0.8245420943):0.7171941155[80],TIP_144:0.7005512409):0.9260738315[100],TIP_178:0.6826452382):0.2570556332[100]):0.1934626917[100],(((((TIP_151:0.9279539378,TIP_358:0.6958335934):0.3235403581[88],TIP_99:0.223323849):0.6342434154[100],(((TIP_315:0.8397911638,((((TIP_51:0.3657741868,TIP_101:0.3247920487):0.5737134959[100],(TIP_268:1.163127903,(TIP_236:0.5572906558,TIP_380:0.5580155326):0.1763047935[100]):0.9297467615[96]):0.1651420426[100],(TIP_336:0.5291470999,(TIP_4:0.7541578058,TIP_231:0.953603792):0.7785638194[72]):0.1932604555[44]):0.4440127553[100],TIP_212:0.4036110998):0.2473203002[100]):0.9169409708[60],((((TIP_393:0.2856640022,TIP_385:0.4124703258):0.9387539991[100],(TIP_262:0.9547501418,(TIP_319:0.9355094964,TIP_129:0.07540223864):0.3004871029[84]):0.03888482368[52]):0.01686185366[100],((TIP_366:0.6848556106,TIP_356:0.02307351283):0.4637785263[100],((((TIP_94:0.3705558556,(TIP_342:0.08511704532,TIP_128:0.8354054515):0.2792563087[100]):0.4595656618[100],((TIP_143:0.6004472952,(TIP_169:0.844390241,TIP_203:0.05888908985):0.1165694518[100]):0.6379060294[32],TIP_107:0.8275540383):0.8250663669[76]):0.1300587463[96],(TIP_340:0.9299376647,TIP_206:0.07848525606):0.8907845158[40]):0.4542463208[100],(TIP_90:0.574052105,(TIP_305:1.137800131,TIP_367:0.9534105978):0.08671492548[92]):0.3452870289[44]):0.4958179123[48]):0.1425914937[100]):0.9237491067[100],((TIP_288:0.6883963365,TIP_363:0.6791696276):0.9308219329[80],TIP_290:0.6259093012):0.1060443311[24]):0.0213985492[69]):0.582009855[48],(((((TIP_246:0.5154066435,TIP_368:0.8496893684):0.9934935363[68],TIP_243:0.01793413004):0.679800061[92],TIP_215:0.9915768211):0.4024501427[100],TIP_189:0.7054155634):0.7495895831[100],((TIP_297:0.6312830723,TIP_35:0.2265250622):0.06887165224[16],(TIP_213:0.243315838,TIP_112:1.479218995):0.2699815575[100]):0.1667603457[68]):0.6706397973[100]):0.3170210146[100]):0.6346913769[76],((((((((TIP_301:0.2825070629,TIP_29:0.2711900903):0.1297262702[100],TIP_370:0.374498585):0.3745902879[48],TIP_289:0.4473338379):0.8847508288[52],(TIP_298:0.3056092251,(TIP_8:0.6870006844,(TIP_384:0.5039439073,TIP_241:0.03912729491):0.3194520175[100]):0.4629833386[100]):0.1506620995[100]):0.3044634422[100],TIP_278:0.6849033479):0.02566441381[100],TIP_399:1.414624965):0.5411533648[92],(TIP_331:0.1464203582,(TIP_98:0.7308771417,TIP_361:0.03332270985):0.8918633005[88]):0.960283461[100]):0.9559165007[100],(TIP_310:0.2705097774,((((((TIP_137:0.9062503877,TIP_338:0.5574349833):0.04322463111[44],TIP_37:0.05640133959):0.3155166062[100],TIP_287:0.9038298547):0.7251300577[72],TIP_120:0.8783805685):0.4025683673[44],TIP_44:0.5898245599):0.1448886278[44],(TIP_321:0.9545053183,TIP_191:0.3282469939):0.8399517308[40]):0.8788055296[36]):0.03208226315[52]):1.275943388[72]):0.2054016807[100],((TIP_19:0.05309097865,TIP_376:0.5196813052):0.6582782418[96],(TIP_328:0.1673177076,TIP_397:0.5586022646):0.9517082137[100]):0.3459713373[96]):0.8822575437[76]):0.4970879667[100]);
