# Supplementary material for: PhySortR: a fast, flexible tool for sorting phylogenetic trees in R
Source: PeerJ. 2016 May 12;4:e2038. doi: 10.7717/peerj.2038 (PMC4868591; doi:10.7717/peerj.2038)
Supplement: Data S2 [file peerj-04-2038-s002.zip › Taxa200-Trees1000.tre]

((((((TIP_49:0.9286621306,TIP_69:0.7342157597):0.1663336712[84],((TIP_34:0.9399494347,((TIP_159:0.964630659,TIP_50:0.1206321304):0.7316448125[100],(TIP_140:0.4844426902,TIP_29:0.1308419085):0.6583414699[96]):0.6320258556[48]):0.1242403453[100],TIP_72:0.1479082501):0.963708499[100]):0.7381266353[52],(TIP_138:0.5182507697,TIP_43:0.1479406161):0.02971284836[100]):0.7505418872[100],(((TIP_141:0.9435763527,((TIP_77:0.1882308524,(TIP_5:0.4810472887,TIP_148:0.6102267832):0.4328957638[36]):0.6647564992[92],((TIP_134:0.6779579432,TIP_130:0.3486905128):0.03248434304[24],TIP_151:0.508220688):0.9844533496[40]):0.9440228085[44]):0.7836789752[100],(TIP_102:0.08920753025,((TIP_107:0.8999539728,TIP_67:0.9852936065):0.04228182882[100],((TIP_157:0.03651156719,TIP_98:0.04478766955):0.7462531279[92],(TIP_70:0.1416174399,TIP_97:0.3345658951):0.3338517565[68]):0.976037015[100]):0.609122664[100]):0.5044101386[80]):0.6042157507[32],((((TIP_33:0.8262420988,TIP_25:0.8981928627):0.6934065789[100],((TIP_46:0.271094583,TIP_57:0.9491578955):0.7615067961[72],(TIP_118:0.4599248597,TIP_153:0.9530783715):0.0554363844[100]):0.4099575519[68]):0.5224692377[100],((((TIP_152:0.3047389069,TIP_12:0.1863135875):0.3915158825[52],TIP_139:0.3723605012):0.7651366899[100],(TIP_61:0.4744529931,(TIP_137:0.04949242645,(TIP_106:0.8889940439,TIP_88:0.6159108772):0.7302697683[100]):0.1593439255[100]):0.4074745118[48]):0.9155422223[100],(TIP_85:1.356881797,(TIP_44:0.1732502282,(TIP_154:0.009956256719,TIP_13:0.823259305):0.3817037386[100]):0.414201488[84]):0.5451265585[100]):0.1226703185[92]):0.7081763623[16],((TIP_32:0.5758023837,TIP_59:0.5488236509):0.2971157399[52],TIP_83:0.009070854634):0.1655531635[88]):0.6605523229[68]):0.7187912001[76]):0.3385764405[100],((TIP_128:0.2651742494,((((TIP_17:0.2739675036,TIP_28:0.9501083049):0.4264585532[44],((TIP_68:0.7453981431,TIP_89:0.7706286511):0.2819579931[96],TIP_90:0.5429072042):0.04419968254[40]):0.04806191684[100],((TIP_20:0.9719404723,TIP_110:0.9863086368):0.02600401174[100],TIP_4:0.3444895453):0.3110709593[96]):0.2871016494[72],TIP_142:0.6631241953):0.551502459[44]):0.007967075333[44],(((TIP_6:0.4093385406,TIP_124:0.208214533):0.5473559948[48],(TIP_56:0.5247661048,(TIP_117:0.3498864463,TIP_66:0.347042466):0.306106227[24]):0.1729908381[100]):0.8156559325[32],(((TIP_76:0.3464872073,TIP_7:0.6277788482):0.727741987[36],TIP_122:0.8041011994):0.9588241077[16],(TIP_160:0.9907695525,TIP_120:0.3783308556):0.8867173218[92]):0.2944158437[20]):0.7513739986[100]):0.02734309481[36]):0.5846124818[100],(((TIP_14:0.1223991225,(TIP_51:0.294376954,(TIP_8:0.8995408388,TIP_47:0.6670536262):0.9537780909[100]):1.819775058[100]):0.09038091172[100],(((TIP_103:0.8518537856,TIP_1:0.7641825106):0.01524874521[80],(TIP_143:0.944989275,TIP_81:0.1806060583):0.362299222[76]):0.03390362742[100],(TIP_36:0.5571939689,TIP_15:1.352834663):0.02758251107[100]):0.8196974599[100]):0.03726919158[56],(((TIP_23:0.7714068999,TIP_111:0.4219475337):0.9639752258[100],((TIP_156:0.987644058,(TIP_144:0.8511382125,TIP_105:0.9551210299):0.7600991782[100]):0.4581524662[60],(((TIP_146:0.5177754418,TIP_126:0.7972059704):0.5403411086[100],(TIP_38:1.635754343,TIP_113:0.3390952081):0.1998239576[96]):0.06730178231[100],((((TIP_45:0.05473717162,TIP_93:0.5244342289):0.6605926082[69],TIP_42:0.03286653431):0.8163527036[72],TIP_41:0.1101813565):0.6120268402[44],((TIP_121:0.06818533177,TIP_58:0.8497312427):0.3416010337[100],TIP_75:0.8395269581):0.01868498907[100]):0.7031270787[100]):0.504245105[100]):0.6826221223[48]):0.8723766576[88],((TIP_114:0.6217321516,(TIP_125:0.6950011861,TIP_21:0.603784516):0.9840997553[100]):0.6625450673[52],(TIP_71:0.2385192337,TIP_136:0.8929045703):0.4006364658[100]):0.2490504466[100]):0.4081684875[100]):0.211413977[84],(((((TIP_30:0.6239467766,TIP_2:0.8999734169):1.434902701[76],((TIP_53:0.5896712139,(TIP_112:0.514356816,TIP_3:0.416358568):0.9950768144[44]):0.2921038372[100],TIP_100:0.5244444141):0.2410426452[32]):0.1190125234[100],((TARGET_B_14:0.02877719002,((TARGET_B_18:0.6039650748,TARGET_B_19:0.6703911496):0.8488300277[24],(((TARGET_B_11:0.1944319035,TARGET_B_12:0.09266296052):0.7451963606[100],TARGET_A_1:0.104669844):0.7650171318[100],(TARGET_A_5:0.3403327912,(TARGET_A_16:0.06719321595,(TARGET_A_14:0.2408432439,TARGET_A_12:0.6637880341):0.41593666[68]):0.6622710517[92]):0.6419904162[100]):0.9863521503[80]):0.9777882816[40]):0.3685693918[36],(((((((TARGET_B_10:0.07366993884,TARGET_A_10:0.06615412468):0.9564879269[100],TARGET_B_4:0.5362981784):0.1512990601[72],(TARGET_A_19:0.4246989978,TARGET_B_8:0.3850651528):0.8677616834[92]):0.6247307898[68],TARGET_A_9:0.4479321972):0.7796518698[100],TARGET_A_15:0.4049550055):0.6111182186[100],TARGET_A_18:0.7543318097):0.2240919878[16],(((TARGET_A_20:0.7036579452,((TARGET_A_13:0.2347899738,TARGET_A_4:0.6908403663):0.236201487[100],TARGET_B_13:0.4732240443):0.9194018894[48]):0.6357299662[52],TARGET_B_3:0.8006244218):0.6034787437[100],(((TARGET_B_17:0.9014628045,(TARGET_B_5:0.5925057551,TARGET_A_2:0.4078606393):0.1317027123[84]):0.9962661024[100],(((TARGET_A_6:0.3136871459,TARGET_B_1:0.3402343974):0.4832691208[52],(TARGET_B_7:0.9779506361,TARGET_A_8:0.2185363588):0.602019069[36]):0.7388769439[88],((TARGET_A_7:0.749632912,(TARGET_B_20:0.4471526628,TARGET_B_16:0.0709026577):0.3856357667[72]):0.5146829765[44],(TARGET_B_15:0.05873775948,TARGET_A_3:0.8247156912):0.9547758892[100]):0.6984205334[44]):0.7282870498[100]):0.8147823846[100],((TARGET_B_9:0.2811070702,((TARGET_A_17:0.1902328664,TARGET_B_6:0.7449299186):0.04580557393[96],TARGET_A_11:0.6398863031):0.3623979187[96]):0.8538380272[40],TARGET_B_2:0.641107233):0.7807199964[44]):0.3518532498[100]):0.7069273856[100]):0.3045282124[68]):0.7649099403[92]):0.9000431092[96],((TIP_62:0.9609594343,TIP_95:0.9820198431):0.1349588248[100],(((TIP_73:0.2095869456,(TIP_11:0.1227577433,(TIP_52:0.5715777888,TIP_16:0.8669220407):0.3303155918[20]):0.7956905046[24]):0.7894700193[100],(TIP_145:0.9500887208,TIP_24:0.8975111647):0.6044576601[16]):0.6066313337[48],TIP_35:0.5685261416):0.04084207607[32]):0.6250831925[100]):0.637300285[100],((((TIP_22:0.8083082223,TIP_86:0.829676819):0.8219232045[56],((TIP_104:0.947004298,(TIP_127:0.907445733,TIP_18:0.8861861506):0.003128435696[100]):0.4665120379[100],(((((TIP_84:0.190920382,TIP_119:0.1250209967):0.08454790432[76],TIP_82:0.7881594407):0.7108442916[80],TIP_96:0.6410993286):0.5291401923[100],(((TIP_101:0.4981562442,TIP_133:0.1102035802):0.4530897648[100],TIP_31:0.5466404755):0.9877371774[76],TIP_60:0.9535947996):0.5064283584[100]):0.09001963842[100],(TIP_87:0.9359672251,TIP_109:0.4645159836):0.3043443828[88]):0.6062086585[100]):0.5093116877[100]):0.09223430627[84],((TIP_64:0.9296121346,((TIP_108:0.4854976074,TIP_115:0.9175744145):0.2726536796[100],TIP_92:0.8248645496):0.5571546422[60]):0.5259274405[48],((TIP_129:0.5577638599,TIP_74:0.6809920401):0.6629096242[100],(((TIP_123:0.655056766,TIP_26:0.7158684209):0.8688210661[100],(TIP_91:0.2973789345,TIP_54:0.4375759554):0.3368664286[44]):0.1893905655[100],(TIP_149:0.4038752799,TIP_63:0.1835653384):0.09404984652[72]):0.2889093389[96]):0.5596763373[100]):0.2549311665[100]):0.3781465176[92],((TIP_94:0.007469524164,((TIP_147:0.5062282155,(TIP_80:0.8414881779,(TIP_37:0.1580026729,(TIP_19:0.3383921783,TIP_99:0.7925046128):0.07657301147[100]):0.4622326735[84]):0.7372416093[52]):0.1743531576[100],(TIP_10:0.5277530861,TIP_79:0.6659915945):0.9891185539[100]):0.5012401158[100]):0.8520917499[100],((((TIP_55:0.3416013666,(TIP_27:0.3065467782,TIP_39:0.02434640448):0.6458075701[100]):0.4184109981[100],TIP_132:0.8475102491):0.5970922587[96],((TIP_131:0.02781214355,TIP_116:0.8393985776):0.7621297233[32],TIP_135:0.4300905473):0.3374557979[76]):0.9487040022[100],(((TIP_158:0.6992820301,TIP_48:0.5978299174):0.4847872814[44],(TIP_155:0.5469407046,TIP_150:0.8094360905):0.1784701345[92]):0.0173778506[40],(TIP_65:0.09044102998,((TIP_9:0.06459859014,TIP_40:0.5491354736):0.5286236291[24],TIP_78:0.6607079061):0.2864320499[40]):0.5685697063[36]):0.2201694958[100]):0.1324998378[48]):0.3558292494[69]):0.4773254215[36]):0.5937115124[48]);
