# Supplementary material for: PhySortR: a fast, flexible tool for sorting phylogenetic trees in R
Source: PeerJ. 2016 May 12;4:e2038. doi: 10.7717/peerj.2038 (PMC4868591; doi:10.7717/peerj.2038)
Supplement: Data S2 [file peerj-04-2038-s002.zip › Taxa300-Trees1000.tre]

((((((TIP_23:0.9117709359,TIP_229:0.128706499):0.09495618683[84],((((TIP_33:0.8442554493,TIP_182:0.8804311217):0.6913073736[100],TIP_190:0.2263071456):0.2920028062[48],TIP_186:0.2230601388):0.9055527891[100],TIP_19:0.748380674):0.4229704158[100]):0.1454090916[52],((TIP_97:0.9263337227,(((TIP_153:0.9967662031,TIP_200:0.3078750793):0.8565668962[32],TIP_217:0.9486886789):0.1815726708[76],TIP_31:0.6875757317):0.9618487139[100]):0.01716034953[100],TIP_121:0.9928481742):0.5870969272[96]):0.9365633661[100],((((TIP_154:0.1179701739,((TIP_131:0.4430194974,TIP_171:0.2149330324):0.8260882343[40],TIP_168:0.8167541071):0.00705260993[36]):0.5118067688[92],((TIP_84:0.9054308089,(TIP_150:0.4829545759,TIP_79:0.1363315277):0.3412020213[100]):0.09513368458[100],((TIP_74:0.4245054782,((TIP_125:0.4186540039,TIP_117:0.4431831853):0.6440796228[68],(TIP_91:0.8975916698,TIP_129:0.762159728):0.7892392911[16]):0.09859057236[68]):0.5382326241[92],TIP_110:0.9949011083):0.1179584581[100]):0.4679488647[80]):0.0794094482[44],(((((TIP_181:0.6015042132,TIP_210:0.4244841766):0.7623560345[100],TIP_3:0.8236585148):0.2490462281[72],TIP_102:0.8674493283):0.8517341989[68],(TIP_219:0.4432292827,((((TIP_185:0.6280635807,TIP_116:0.3069832535):0.5795027833[48],(TIP_194:0.5907137643,TIP_230:0.4155417709):0.05367747601[100]):0.1213535136[52],TIP_25:0.3242363983):0.7930390686[100],(TIP_106:0.4778696662,TIP_236:0.1678971157):0.8836374814[100]):0.3070582307[100]):0.02873523696[92]):0.001205801265[100],TIP_159:0.1814386852):0.5725653153[100]):0.1888440768[40],((((((TIP_108:0.3236132069,TIP_228:0.5457862972):0.894038504[52],TIP_212:0.1823993553):0.9434132935[88],(TIP_37:0.8326357119,(((TIP_126:0.09137470298,(TIP_167:0.2994173081,TIP_198:0.2180606227):0.7818257844[100]):0.8973178503[72],(TIP_197:0.5600074097,TIP_24:0.02305576717):0.3926265212[44]):0.4635439252[44],TIP_220:0.1207880303):0.5414221331[44]):0.762730788[36]):0.1257417675[100],(TIP_48:0.3956395015,(((TIP_203:1.366288283,(TIP_209:0.7641105191,TIP_111:0.3894141598):0.6432888622[32]):0.1776588487[100],(TIP_144:0.7476318339,TIP_34:0.7216207609):0.2899125521[48]):0.4688587254[96],((((TIP_192:0.06796586094,TIP_218:0.8606336263):0.6940572956[16],TIP_89:0.6804480045):0.9660291851[20],(TIP_138:0.8652132861,TIP_13:0.03184634284):0.08074364369[36]):0.782730438[24],(((TIP_205:0.03700117092,TIP_208:0.6026239244):0.6242064745[56],TIP_78:0.2720316548):0.8716955625[84],((TIP_139:0.8437804994,TIP_81:0.1195576859):0.6360651213[100],(((TIP_41:0.7118291955,TIP_188:0.6464828346):0.1489148606[100],TIP_127:0.002258277498):0.003900360549[100],TIP_21:0.3924093442):0.2635411506[100]):0.3928316603[100]):0.3797066717[92]):0.5112109024[100]):0.2164938159[96]):0.9070631212[40]):0.0395533985[84],TIP_76:0.1219821416):0.8495622254[100],(((TIP_118:0.8332546554,(TIP_119:0.7610384307,TIP_69:0.9880722493):0.1275669381[100]):0.8358745459[76],((((TIP_114:0.64271775,TIP_32:0.7586424628):0.2335292494[100],TIP_30:0.09144640807):0.4075460595[88],((TIP_149:0.1712553569,TIP_179:0.4196250092):0.1260679883[60],(TIP_128:0.0882104293,(TIP_137:2.058256933,TIP_49:0.658060492):0.0925371577[100]):0.6521102632[100]):0.1789191999[48]):0.8599504132[100],(TIP_120:0.3466279467,(TIP_115:0.2587175805,TIP_39:0.1206824465):0.6677115781[100]):0.7254893624[96]):0.2017523218[76]):0.08097186219[80],(TIP_132:0.1997628654,(((TIP_96:0.4329125623,((TIP_51:0.4148351254,TIP_71:0.2054889197):0.886050154[100],(((TIP_222:0.4927137513,TIP_227:0.1715085465):0.6727907732[84],TIP_5:0.06347966497):0.09050165513[52],TIP_61:0.4443699918):0.8963782915[100]):0.8737727145[100]):0.2268069317[69],((TIP_55:0.6248559866,((TIP_207:0.5520216734,TIP_35:0.09836441977):0.6915587732[96],TIP_162:1.236213493):0.2131430083[100]):0.1534074787[48],TIP_122:0.2218192872):0.7564185117[100]):0.2777772136[72],(((TIP_80:0.9113916268,TIP_195:0.02480973257):0.2932586467[32],TIP_12:0.06587389507):0.4103023631[76],TIP_4:0.8314193515):0.4562077723[100]):0.4606557738[44]):0.7671181094[100]):0.7228785555[100]):0.2255160064[100]):0.5033311376[100]):0.04659628123[100],((TIP_101:0.7160058313,((((TIP_163:1.162635762,TIP_88:0.3255858941):0.3394808071[40],(TIP_44:0.2114783982,TIP_235:0.05446208618):0.7174742993[80]):0.746117803[36],((TIP_166:0.9359496771,TIP_27:0.7583451476):0.4211578835[100],(((TIP_216:0.2942186985,(TIP_98:0.6243988641,((TIP_142:0.698712742,TIP_18:0.9457157387):0.3566254699[100],((TIP_63:0.1708538788,TIP_14:0.6747568857):0.34337522[68],(TIP_72:0.4529438335,TIP_123:0.9416874622):0.9201147442[72]):0.09945080173[100]):0.9953428344[16]):0.8257195668[68]):0.6958405676[68],TIP_232:0.2044862327):0.009819338797[92],(TIP_141:0.6697689437,(TIP_22:1.362227821,(TIP_64:0.8681203942,(TIP_164:0.6796447297,TIP_175:0.2728443756):0.4767800581[52]):0.7778961835[100]):0.9235650625[92]):0.6661051642[100]):0.5968668205[100]):0.6650841255[100]):0.3385780535[92],((((TIP_201:0.525802234,(((TIP_15:0.6388462726,(TIP_176:0.1003011453,TIP_90:0.8791050231):0.5620850637[88]):0.7713142391[100],TIP_178:0.4553362033):0.8642486855[84],(TIP_62:0.5595520053,TIP_187:0.5949713921):0.3375881887[52]):0.7197474972[100]):0.3144255709[100],(TIP_42:0.9929519291,((TIP_221:0.8417013907,TIP_174:0.5718698653):0.2970933989[44],TIP_6:0.2034025805):0.3011937242[44]):0.2170756541[36]):0.08393758791[100],((TIP_65:0.7428190899,(((TIP_152:0.2992432038,TIP_134:0.5269741765):0.1275575489[96],(TIP_172:0.8540272724,TIP_9:0.4761801774):0.9788570746[96]):0.7561998242[40],(TIP_161:0.2664299703,(TIP_135:0.1624820796,TIP_206:0.004155028379):0.3815469411[32]):0.8474086951[100]):0.4629329366[44]):0.3324476187[100],((((TIP_70:0.004270898877,TIP_240:0.5660417106):0.2486433673[20],TIP_124:0.7214921527):0.212584273[24],(TIP_103:0.9654332127,(TIP_86:0.1165439088,TIP_151:0.7625455048):0.3211124211[36]):0.6224999183[16]):0.6602152523[100],TIP_231:0.8618890522):0.6461235837[48]):0.1048295842[72]):0.4707040209[100],((((((TARGET_B_24:0.7422147857,TARGET_B_25:0.9153809675):0.8435085618[100],(TARGET_B_1:0.7900759557,TARGET_B_20:0.2183541937):0.7613399683[100]):0.0508515921[100],((TARGET_A_1:0.3382532506,(TARGET_A_9:0.9356767959,TARGET_A_13:0.7759461512):0.4475652049[80]):0.9587012718[100],(((TARGET_B_21:0.7456466616,(TARGET_A_14:0.3608458391,TARGET_B_3:0.5787887739):0.6668098983[100]):0.2198869032[76],((TARGET_B_5:0.9092401911,TARGET_A_24:0.9508671553):0.7539963087[100],(((TARGET_B_10:0.187673558,TARGET_A_10:0.5271535791):0.07349400851[100],(TARGET_A_3:0.4643095515,TARGET_A_17:0.08288817317):0.8564487181[100]):0.1214635533[60],TARGET_B_11:0.7996440497):0.1294139407[48]):0.2433703025[88]):0.9989807513[100],((((TARGET_A_8:0.9713052472,TARGET_B_23:0.7027984688):0.5814257383[100],TARGET_A_4:0.8503587835):0.8152786531[96],((TARGET_B_16:0.4325387711,((TARGET_B_30:0.1307055769,TARGET_A_22:0.0862409689):0.3348891574[69],(TARGET_B_18:0.5598713343,TARGET_A_23:0.8857814358):0.2226926498[100]):0.5576441765[72]):0.5063678436[44],((TARGET_B_29:0.2472868962,((TARGET_B_28:0.5429644564,TARGET_B_9:0.2535508515):0.5904854054[84],TARGET_B_19:0.6516917259):0.02425439493[52]):0.4409278261[100],(TARGET_A_20:0.8466423433,TARGET_B_22:0.6784482384):0.2815986192[100]):0.8953936263[100]):0.2731676798[100]):0.8800452477[100],((((TARGET_B_27:0.1319248418,TARGET_A_11:0.6550442381):0.3810497306[96],TARGET_A_26:0.6617899905):0.2797542992[100],TARGET_B_2:0.3685591763):0.08961944911[48],TARGET_A_15:0.06190711982):0.1672160882[100]):0.6097293505[100]):0.4329474263[76]):0.3776376368[100]):0.7796467768[100],((TARGET_B_17:0.1175187822,((TARGET_A_29:0.4588756606,TARGET_B_8:0.828901968):0.6234482138[32],((TARGET_A_2:0.5777889614,TARGET_B_14:0.2072504857):0.4253975675[40],(TARGET_B_13:0.9876156156,TARGET_A_7:0.1101505933):0.668483136[44]):0.690780431[100]):0.9635996243[76]):0.2994147963[100],(((TARGET_B_4:0.1475265792,TARGET_A_18:0.7266803312):0.331528917[40],((TARGET_A_30:0.7174562633,(TARGET_B_7:0.3102045441,TARGET_A_12:0.5291134422):0.2945018834[100]):0.997855555[80],((TARGET_A_16:0.731118432,TARGET_A_19:0.8561059004):0.01938069309[100],TARGET_A_25:0.1585097294):0.404050784[100]):0.6090854376[24]):0.004059855128[36],(TARGET_B_12:0.02929357812,(TARGET_A_21:0.2155290705,(TARGET_A_5:0.9434009008,(((TARGET_A_6:0.1853218519,TARGET_A_27:0.7294673577):0.8325672254[100],TARGET_B_15:0.4429873242):0.4882418676[100],(TARGET_A_28:0.4550337067,TARGET_B_26:0.7090606007):0.900818205[68]):0.2144970999[16]):0.2227042648[68]):0.1446596929[68]):0.3512664668[92]):0.08148004208[92]):0.9691348255[100]):0.9918916919[56],TARGET_B_6:0.00745813665):0.8645609813[84],((TIP_28:0.5512248012,TIP_155:0.7233489584):0.5449833793[100],((TIP_52:0.8463015538,TIP_130:0.2148051355):0.1669630408[100],(((TIP_47:0.1441356866,TIP_191:0.3124789402):0.2058268785[48],TIP_237:0.9855207442):0.5797218247[52],(TIP_54:0.5872345334,TIP_8:0.584281933):0.3344271786[100]):0.468184046[100]):0.5368951398[92]):0.4963496968[72]):0.04926999961[92]):0.8913953793[48]):0.3017562637[44]):0.9883419021[40],((TIP_112:0.9853974753,((TIP_38:0.8906951416,((TIP_184:0.9495668677,((TIP_107:0.8179722319,TIP_113:0.3412095483):0.2108657104[36],(TIP_177:0.8500864769,(TIP_109:0.5867418372,TIP_77:0.07869017543):0.1355536904[44]):0.1859342803[44]):0.3303234151[52]):0.7003399585[88],TIP_59:0.5811630979):0.2133938363[100]):0.06067814026[84],((TIP_224:0.9055952628,TIP_211:0.5001572941):0.9532563046[100],(TIP_73:0.2552563953,(TIP_57:1.390350421,((TIP_136:0.6373334427,(TIP_40:0.8496926553,(TIP_50:0.936101502,TIP_234:0.127853672):0.0401992097[48]):0.9695178112[32]):0.5926083787[100],(TIP_233:0.5073761647,TIP_173:0.8412741928):0.2151009135[100]):0.7395078496[100]):0.5241051933[96]):0.6601723493[44]):0.3587748597[72]):0.008923407877[100]):0.9668524847[100],((TIP_92:0.1069609774,TIP_223:0.3535693169):0.506002432[20],TIP_11:0.4198979505):0.5625569082[24]):0.1219511835[100]):0.2486332133[100]):0.2896438751[100],(((TIP_133:0.8574431955,TIP_45:0.8229910519):0.4407761933[84],(TIP_226:0.6220182318,TIP_36:0.9606431904):0.1351058462[56]):0.310758797[92],TIP_239:0.8521557951):1.621237749[36],(((((TIP_213:0.2019323495,(TIP_95:0.02877497789,TIP_156:0.6098591473):0.8184977563[100]):0.6289149853[100],((((TIP_238:0.1737581957,TIP_17:0.5363154681):0.3271839963[76],TIP_20:0.8696023719):0.9699559752[100],(TIP_100:0.07004328258,TIP_196:0.2266049213):0.02862868365[100]):0.9838138258[76],((((TIP_104:0.7643871116,(TIP_180:0.4305883425,TIP_7:0.8119933449):0.1150232581[100]):0.06154003902[100],((TIP_183:0.257110124,TIP_165:0.416101614):0.4018394917[100],TIP_148:0.5055979108):0.2214959483[100]):0.5634251712[60],(TIP_58:0.6433383545,TIP_66:0.1762641394):0.5197624061[96]):0.9707017872[48],((TIP_143:0.09088541055,TIP_170:0.2372838594):0.3820438778[100],(((TIP_2:0.3700788138,(TIP_53:0.1333116521,TIP_56:0.01553975046):0.4354099988[100]):0.188197661[69],(TIP_215:0.759151431,TIP_160:0.6075385478):0.5170780586[100]):0.6645788893[72],(TIP_140:0.3698483147,TIP_67:0.4189667234):0.1909523751[52]):0.425847108[44]):0.3200198777[100]):0.2923500864[88]):0.2383190901[80]):0.325154322[100],(((TIP_146:0.582034308,TIP_46:0.6467566208):0.5031303803[100],(((((TIP_204:0.6270094577,TIP_94:0.809531376):0.698092184[100],(((TIP_87:0.7506748585,TIP_1:0.5266635488):0.3094870078[100],TIP_60:0.527340438):0.08387769805[32],TIP_26:0.941170499):0.3256688381[76]):0.02960813814[100],((TIP_199:0.792463446,TIP_202:0.5078999624):0.281905306[44],(TIP_99:0.2289773349,TIP_193:0.6487559511):0.4267147414[92]):0.7494581765[40]):0.2629711165[96],(TIP_68:0.4624472016,TIP_189:0.5859947118):0.746434733[36]):0.9761457359[100],((((TIP_93:0.6504145197,(TIP_145:0.648392119,TIP_75:0.4891858187):0.3259785995[100]):0.2471986446[100],TIP_169:0.6111876708):0.5245891274[80],TIP_147:0.09140724153):0.9348663341[24],((TIP_214:0.10717004,(TIP_29:0.043038612,TIP_225:0.4728483725):0.7960334183[68]):0.883214605[68],(TIP_105:0.6949977665,TIP_85:0.2105188495):0.4294869681[16]):0.2646492443[92]):0.1452096244[40]):0.9447448065[48]):0.3396155802[100],(TIP_10:0.3565013588,TIP_43:0.5104213811):0.790513813[100]):0.8666797739[84]):0.5582724656[100],(TIP_82:0.5918153757,TIP_83:0.9600654372):0.5575068491[100]):0.5783769821[100],(TIP_16:0.2561686449,(TIP_158:0.26651457,TIP_157:0.2744643709):0.425685399[72]):0.09396476299[68]):0.7646626749[100]);
