# Supplementary material for: PhySortR: a fast, flexible tool for sorting phylogenetic trees in R
Source: PeerJ. 2016 May 12;4:e2038. doi: 10.7717/peerj.2038 (PMC4868591; doi:10.7717/peerj.2038)
Supplement: Data S2 [file peerj-04-2038-s002.zip › Taxa400-Trees1000.tre]

((((TIP_234:0.8651426362,(TIP_83:0.2551256251,TIP_36:0.6398278249):0.6441670163[52]):0.09166698065[100],((((TIP_306:0.7067221026,TIP_110:0.8299849669):0.03063617297[48],TIP_76:1.166689484):0.4662531866[100],(TIP_175:0.7121650437,(((((TIP_95:0.4655928591,((TIP_214:0.9432252166,TIP_254:0.2395610136):0.87064406[44],TIP_251:0.4635710886):0.01031202101[40]):0.8381038024[100],((TIP_218:1.042574679,TIP_124:0.1306787301):0.4834943591[36],TIP_71:0.3234637626):0.01826001704[92]):0.8069740806[32],TIP_120:0.7242056483):0.8793055802[76],(((TIP_250:0.7414228178,TIP_205:0.09897878044):0.9994399075[100],(TIP_24:0.9762488729,TIP_307:0.1712836763):0.3442542863[100]):0.1049817137[80],(TIP_177:0.6512388494,TIP_122:0.5330516309):0.7873550984[100]):0.5558402003[24]):0.0694887673[100],(((TIP_266:0.7597716248,((TIP_292:0.9083578128,TIP_128:0.700262594):0.05685734237[100],(TIP_263:0.9017181408,TIP_200:0.2720523616):0.4762920337[100]):0.8543681595[16]):0.9782119635[68],TIP_163:0.7106764272):0.3820867254[68],TIP_267:0.6627336298):0.2045805564[92]):0.07669134228[100]):0.1788212822[96]):0.1884002441[100],(TIP_178:0.01720832684,((TIP_153:0.8372310053,(TIP_79:0.01469605486,TIP_207:0.3471081464):0.7398294527[92]):0.6378844236[100],((TIP_102:0.4430251533,TIP_174:0.02138231136):0.6669148649[100],((TIP_217:0.6864515687,TIP_231:0.7939110619):0.8502027141[100],TIP_121:0.6198083966):0.9309887129[48]):0.7057400232[100]):0.8304251349[72]):0.7630232859[68]):0.5505424729[84]):0.3890820506[100],(((TARGET_B_9:0.07281471137,(((((TARGET_B_5:0.6939672159,(TARGET_B_22:0.7263783396,TARGET_B_19:0.07756144088):0.8224158592[44]):0.1359195921[36],(TARGET_A_4:0.2373853275,TARGET_B_20:0.5580559978):0.9590452935[44]):0.3886875215[52],TARGET_A_11:0.3424375982):0.582083476[88],(TARGET_A_6:0.08826569933,(TARGET_A_2:0.3962283717,TARGET_A_29:0.4662176047):0.8420701476[100]):0.3720105931[72]):0.2712765315[100],(((((TARGET_A_36:0.4913224045,TARGET_A_35:0.186694317):0.9325231842[100],((TARGET_B_14:0.5247796865,TARGET_B_18:0.3653844995):0.5500870442[32],(TARGET_A_3:0.09412814723,TARGET_A_37:0.5428532045):0.05033461214[48]):0.08337829984[100]):0.7000823072[96],((((TARGET_B_10:0.6044529716,TARGET_B_29:0.7551546448):0.672630148[16],(TARGET_B_24:0.295790995,TARGET_A_14:0.5833722882):0.8748187858[36]):0.5516296267[20],TARGET_B_11:0.7731778931):0.4836384859[24],TARGET_A_25:0.7407577627):0.1107469136[100]):0.8990804029[96],(((TARGET_B_8:0.1510788228,TARGET_A_28:0.2467633141):0.5673648296[56],(((TARGET_A_30:0.2810017031,(TARGET_B_4:0.221646592,TARGET_B_32:0.2341473494):0.6925008229[100]):0.3019274797[100],TARGET_B_25:0.04289676622):0.3500727597[100],TARGET_A_27:0.1161352983):0.6018304769[100]):0.03414478223[84],((TARGET_B_34:0.6943046662,TARGET_A_18:0.08609530958):0.53543303[100],TARGET_A_20:0.4427438453):0.2653353354[100]):0.2945877961[92]):0.3573024361[40],(TARGET_A_24:0.2627673876,((((TARGET_A_19:0.1659047024,TARGET_B_21:0.1451286448):0.22837163[100],TARGET_B_39:0.8651226808):0.1056719495[76],TARGET_B_30:0.4923397417):0.8982180932[100],(TARGET_B_13:0.02319705975,TARGET_A_32:0.06444433308):0.8320099325[88]):0.6401589296[76]):0.7474610342[80]):0.186692181[44]):0.263070242[84]):0.3641485332[100],((TARGET_B_3:0.3595376259,(((TARGET_A_38:0.0235128887,(TARGET_B_12:0.6318692921,((TARGET_A_13:0.9333400985,TARGET_B_6:0.8782227307):0.6524284256[96],((TARGET_B_35:0.177458022,TARGET_A_21:0.1095567374):0.7738130323[100],TARGET_A_34:0.7652590375):0.06968761166[100]):0.319814557[100]):0.8559698407[100]):0.6159980653[100],(TARGET_A_26:0.9989221892,(TARGET_A_39:0.08293218701,TARGET_A_1:0.8760443963):0.4637434951[72]):0.6598612797[44]):0.5862602766[100],(TARGET_A_23:0.1857638678,(TARGET_B_38:0.4363780089,((TARGET_B_7:0.985098491,TARGET_A_12:0.8827591545):0.8121113793[100],TARGET_A_22:0.3857877469):0.6051345211[100]):0.2339871272[100]):0.6281456128[69]):0.3650044196[60]):0.3118056338[48],(((TARGET_B_27:0.25280923,TARGET_B_37:0.1459208413):0.5908505144[100],TARGET_A_5:0.1661548133):0.7020603307[84],((((TARGET_B_16:0.0425568847,TARGET_B_31:0.6593455444):0.6496040544[96],(TARGET_A_8:0.6381062169,TARGET_A_15:0.6159415573):0.6945474443[100]):0.3471242352[100],(((TARGET_A_10:0.7342654632,TARGET_B_15:0.7086681505):0.8104671764[32],TARGET_A_7:0.2675262804):0.9523226938[76],(TARGET_B_33:0.6420570288,((TARGET_B_26:0.673644827,(TARGET_B_28:0.4459035031,TARGET_B_17:0.6818973441):0.1036831704[92]):0.3240078373[44],TARGET_A_9:0.3448239225):0.4753343971[40]):0.1910807341[100]):0.7066253561[100]):0.7927693955[48],(((TARGET_A_31:0.7650222862,((TARGET_A_40:0.7594788389,TARGET_A_16:0.08325573406):0.04497330287[100],TARGET_A_17:0.3202498076):0.3633718949[80]):0.7571978553[24],(TARGET_B_1:0.5873206167,TARGET_B_2:0.4932897144):0.5771253586[100]):0.2030557701[40],(TARGET_B_23:0.1540729422,((TARGET_A_33:0.4752411828,TARGET_B_36:0.8875440469):0.6702527916[68],TARGET_B_40:0.2809280087):0.8552873707[92]):0.5397579565[100]):0.8289568333[36]):0.2432592388[100]):0.5532242327[52]):0.1891431336[100]):0.433230076[100],(((((((TIP_117:0.8439611495,TIP_91:0.4455516166):0.2747109167[100],TIP_223:0.0954552989):0.9220078418[72],(TIP_172:0.7572697799,TIP_161:0.9157392764):0.7560323786[92]):0.5107240891[68],TIP_70:0.6813911749):0.3394411148[100],((TIP_196:0.2138038597,(TIP_276:0.3678708612,TIP_66:0.04580513295):0.7209787255[52]):0.3546571299[100],((TIP_80:0.7456436052,TIP_88:0.009665341815):0.3745687082[100],(TIP_29:0.198009385,(TIP_12:0.9780007578,TIP_11:0.1908735321):0.6373158232[100]):0.1449506776[100]):0.4034561713[48]):0.2848921546[100]):0.5642837605[100],(TIP_270:0.9747723993,(TIP_149:0.3203519431,TIP_154:0.1571130394):0.7902671041[84]):0.2766731284[100]):0.7059124128[16],((TIP_252:0.8771731474,(TIP_5:0.06121013034,TIP_30:0.1896361231):0.584468157[52]):0.04566238588[88],(((TIP_64:0.6309698119,TIP_233:0.4496804466):0.9425537891[72],((TIP_130:0.7959492919,TIP_96:0.9165273898):1.713901878[40],(TIP_291:0.3364820867,TIP_118:0.1712795044):0.2081950565[96]):0.5870238033[100]):1.88642413[44],(((TIP_137:0.8837870595,TIP_296:0.1203470591):0.6413275483[100],((TIP_147:0.6148333091,TIP_127:0.5682562315):0.5210205757[48],TIP_86:0.1702261055):0.03478649911[32]):0.8201433758[100],((TIP_204:0.9444219526,TIP_275:0.2516554769):0.5570202409[24],TIP_135:0.2897932625):0.04229337652[100]):0.3875396787[96]):0.02435856266[36]):0.2504892959[100]):0.1319472531[68]):0.636232631[100]):0.5445614655[100],((((((TIP_202:0.4709279647,((TIP_150:0.8264405823,(TIP_97:0.4953516671,TIP_108:0.4719500984):0.7047038458[100]):0.8953975881[100],(TIP_167:0.5950632619,(TIP_210:0.1298557725,TIP_309:0.145130852):0.5576194727[100]):0.6243655269[100]):0.140530071[100]):0.9777438866[56],TIP_22:0.09918500739):0.6370692407[84],((((TIP_21:0.4574888216,TIP_37:0.7097188809):0.2771590461[100],TIP_119:0.889232062):0.4737543983[76],(TIP_247:0.4822290952,TIP_245:0.365010208):0.1321593849[76]):0.04815338156[80],(TIP_116:0.4610131055,TIP_316:0.8918471457):0.4141105975[100]):0.1301931557[100]):0.6586902142[92],(((TIP_297:0.5354966046,(TIP_314:0.233824078,TIP_195:0.9868636485):0.5859388092[60]):0.4318827393[48],((TIP_31:0.2304155042,((TIP_183:0.8133378851,TIP_20:0.6121252002):0.3725551907[100],TIP_87:0.9472226205):0.7962992263[100]):0.27402168[100],(((TIP_224:0.7966914517,(TIP_258:0.777106913,((TIP_157:0.02652452094,TIP_55:0.1604776017):0.6845530549[69],(TIP_260:0.3235616342,TIP_192:0.8835291876):0.9176764945[100]):0.5842455667[72]):0.1342609019[44]):0.5991419943[100],(TIP_188:0.6621035999,TIP_39:0.2363985316):0.5721832796[100]):0.09024088434[100],(TIP_61:0.8298661048,((TIP_271:0.8254810201,TIP_62:0.3969946015):0.3088073707[84],(TIP_197:0.2348311977,(TIP_111:0.16912044,TIP_222:0.8586856057):0.929621109[100]):0.1018769073[100]):0.996274902[52]):0.7441272037[100]):0.5928201664[96]):0.3589981019[100]):0.57547413[100],(TIP_203:0.9920914879,((((TIP_280:0.6326031237,(TIP_136:0.3315593083,TIP_299:0.7594297766):0.08530573337[32]):0.05650115293[100],((TIP_94:0.6951608816,(TIP_312:0.4764765389,TIP_171:0.2744588561):0.4287631158[44]):0.2799976531[40],TIP_184:0.9179823129):0.4362819106[100]):0.4467522213[100],((((((TIP_82:0.140992221,TIP_302:0.5719748833):0.4931196228[100],(((TIP_298:0.7394007733,TIP_38:0.7310678647):0.3790772124[92],(TIP_311:0.6356087134,TIP_282:0.1677909421):0.01336936769[68]):0.7628129022[100],TIP_10:0.09651093394):0.8794101987[100]):0.7210407637[80],(TIP_143:0.4301197152,TIP_138:0.1061102899):0.212372303[68]):0.1588842655[24],(TIP_103:0.6962069382,(TIP_140:0.450329006,(TIP_109:0.9753474549,TIP_320:0.1693315033):0.3524853452[100]):0.9142421507[100]):0.8978940817[16]):0.7577595406[40],(((TIP_92:0.524112382,(TIP_152:0.3127059704,TIP_208:0.7534985747):0.2980761584[92]):0.03115276131[100],((TIP_85:0.8322519714,TIP_63:0.4450071116):0.9758606507[100],TIP_9:0.2973165784):0.2311399484[100]):0.9390142644[72],((((TIP_65:0.8821042608,TIP_141:0.1380134916):0.3911016118[100],((TIP_106:0.8432399854,((TIP_56:0.4859046403,TIP_146:0.5297040446):0.5511778663[100],TIP_74:0.2256457994):0.4371359269[84]):0.7757380616[100],TIP_215:0.5040734548):0.1182378063[100]):0.02072734735[100],TIP_148:0.2039748929):0.8462376951[48],(((TIP_272:0.3407516698,(TIP_133:0.2918530221,TIP_7:0.8063126504):0.7999424404[44]):0.3540046904[36],(((TIP_293:0.5403076792,TIP_179:0.9790424323):0.2898890115[100],TIP_35:0.971452476):0.3204215767[72],TIP_262:0.2477883135):0.5964694081[44]):0.4881881592[52],((TIP_295:0.6140196018,TIP_165:0.08375642006):0.452860022[40],TIP_162:0.09245969285):0.3300472084[44]):0.9604460339[88]):0.6457587776[52]):0.4344914691[68]):0.1940190133[36],(((TIP_189:0.5744659707,TIP_89:0.5510624307):0.2166257966[100],TIP_73:0.2635807574):0.9862795495[96],TIP_107:0.738392784):0.1557259113[96]):0.7668312374[92]):0.7381452415[96],(TIP_125:0.3956045788,((TIP_255:0.5219108628,TIP_28:0.6224460611):0.1226427001[100],((TIP_273:0.0233278668,TIP_229:0.9075577478):0.4063326677[20],((TIP_288:0.3529440297,TIP_182:0.04865229386):0.5422556561[36],(TIP_193:0.6708655588,TIP_265:0.7249384318):0.7267728387[92]):0.9856354557[16]):0.8311034201[24]):0.1815765093[48]):0.6906763529[100]):0.02616381482[100]):0.1225759147[48]):0.3126082898[88]):0.5219111498[36],((TIP_238:0.43582876,((((((TIP_75:0.8725535786,((TIP_78:0.8612068191,TIP_77:0.4027887871):0.4596665686[76],TIP_239:0.6878350172):0.8136179405[80]):0.3794165652[100],(TIP_166:0.1231705991,TIP_279:0.5618350785):0.1659721548[100]):0.6247103896[100],((TIP_15:0.9239895318,TIP_18:0.8414887881):0.04878787347[100],TIP_244:0.1719980685):0.927158853[76]):0.4339474791[100],(TIP_40:1.186913743,TIP_3:0.1681018162):0.5636466739[88]):0.8643830179[100],(TIP_101:0.7732471707,((TIP_305:0.4167526553,TIP_284:0.8426463413):0.519686914[100],TIP_248:0.9239258742):0.2213238589[60]):0.08295867196[48]):0.4916063608[100],(((TIP_225:0.9274837407,TIP_33:0.04403369222):0.08873858163[96],((TIP_304:0.2420740784,TIP_134:0.763402364):0.9159686263[100],(TIP_60:0.4615562558,(TIP_259:0.8492925677,TIP_13:0.9488967899):0.6889601117[72]):0.7628353469[44]):0.822241903[100]):0.5603418543[100],(TIP_81:0.7179273693,TIP_294:1.038923024):0.398454428[69]):0.4166195246[100]):0.6724705752[100]):0.7485453074[56],(((((TIP_232:0.3788571155,TIP_212:0.5025652451):0.7351894116[100],(TIP_315:0.8768440275,TIP_57:0.005137295462):0.9262403255[48]):0.377715572[84],TIP_290:0.1829178794):0.2378491117[52],(((((TIP_26:0.5437095077,TIP_303:0.6277383878):0.8876254517[76],((TIP_14:0.4760920475,TIP_4:0.1511192517):0.8745128338[100],TIP_44:0.9878698508):0.297679831[32]):0.6819582782[100],((TIP_211:0.7923312373,TIP_219:0.5795075533):0.5134509713[44],((TIP_319:0.5131864191,TIP_190:0.6743616152):0.6235922109[36],(TIP_19:0.3073405402,TIP_50:0.4058323924):0.4736446934[40]):0.09706685203[92]):0.3854333118[40]):0.01008557924[100],TIP_49:0.09078836651):0.6184447515[96],TIP_48:0.8927132008):0.1033991009[100]):0.9120789124[100],TIP_69:0.8464047879):0.6610394761[100]):0.4594825588[84]):0.5915899277[16],(((TIP_253:0.1829733129,TIP_42:0.9740616656):0.6517358716[100],((TIP_317:0.9863471054,TIP_242:0.07767642639):0.6919694531[100],((TIP_8:0.07885604189,TIP_17:0.1319588602):1.618909016[68],(TIP_168:0.646984139,TIP_241:0.8592262235):0.1800362587[16]):0.1802766304[92]):0.2734316352[100]):0.03173141181[80],((TIP_206:0.9473512771,(TIP_41:0.5909041974,(TIP_286:0.3054720904,TIP_180:0.9330145414):0.06185812084[72]):0.8590439805[68]):0.2521714284[100],(TIP_47:0.8284603092,TIP_2:0.3219102696):0.5861173149[100]):0.6100670269[100]):0.8859060535[24]):0.9678894866[20],((((((((TIP_52:1.623705614,(TIP_53:0.7740572384,(TIP_187:0.5829295402,TIP_240:0.2573335322):0.4759975458[52]):0.5606371711[88]):0.3382632674[84],((TIP_191:0.2842466212,TIP_51:0.3487188169):0.5933116151[44],(TIP_199:0.1241803572,TIP_194:0.8104523183):0.4082544886[44]):0.8543449854[36]):0.1148541083[100],(TIP_112:0.5664749718,TIP_54:0.7693787264):0.8543838263[72]):0.6357444855[100],TIP_243:0.5870076716):0.7934680916[100],((TIP_228:0.3204375654,(((((TIP_236:0.8967676957,(TIP_139:0.2419480653,TIP_145:0.9480332369):0.2630899078[32]):0.3113495305[100],TIP_115:0.913779968):0.2481635034[100],(((TIP_114:0.07930907584,TIP_68:0.2829849583):0.8867811733[20],TIP_27:0.9152194355):0.3595526938[24],TIP_256:0.4310896022):0.1603770559[100]):0.581680611[96],((((TIP_213:0.6817057799,TIP_278:0.9709055834):0.7864492354[84],TIP_246:0.5773627157):0.3443583092[92],(TIP_99:0.2098293502,TIP_105:0.649923516):0.405384514[56]):0.7001527266[36],(TIP_283:0.7777658196,(TIP_113:0.5104607891,TIP_186:0.4503237591):0.1146773945[100]):0.01584240072[100]):0.8619645988[16]):0.2595541817[96],(TIP_131:0.1168050913,(TIP_151:0.8481636425,TIP_132:0.8656584374):0.1515024041[100]):0.9522435986[100]):0.1006595236[40]):0.6908214311[44],((TIP_43:0.7985555206,TIP_159:0.3789201255):0.3152121687[100],(TIP_67:0.233127458,(TIP_46:0.9483422348,TIP_123:0.9926247799):0.8233121587[76]):0.6292221455[80]):0.2653183285[100]):0.908216058[100]):0.3428317721[100],(((TIP_209:0.3098630207,TIP_6:0.9466182939):0.2638174477[100],((TIP_144:0.2575182216,TIP_235:0.7781683644):0.3351687491[100],TIP_281:0.632436892):0.917311602[88]):0.6753010429[76],((TIP_59:0.855764434,TIP_129:0.8040419163):0.7545974655[60],(TIP_160:0.8232716168,TIP_274:0.05199311883):0.9824264562[100]):0.4764362841[48]):0.4986686131[100]):0.5739675348[48],(((TIP_23:0.8327893608,((TIP_221:0.4463812122,TIP_93:0.3468123958):0.07280620607[100],TIP_313:1.021412404):0.3507607991[96]):0.417029372[100],((((TIP_164:0.4909218207,(TIP_301:0.6620204479,TIP_308:0.8111104311):0.5714353621[100]):0.3560879759[100],TIP_1:0.1064442047):0.9567860616[69],(TIP_16:1.165537544,TIP_220:0.925618696):0.6442677521[100]):0.136173212[72],(TIP_170:0.2147390009,TIP_227:0.7738942339):0.2208782642[84]):0.8571409693[44]):0.3050889238[100],((TIP_156:0.9283955225,(((TIP_84:0.2202028127,((TIP_289:0.5067129591,(TIP_310:0.07753222086,(TIP_268:0.647232532,TIP_269:0.6601647849):0.1986612889[32]):0.1169848554[76]):0.06865989044[100],(TIP_216:0.04026635783,((TIP_98:0.9591168221,TIP_287:0.2239891263):0.7941055244[44],TIP_300:0.1525047517):0.4156887985[40]):0.5784872933[100]):0.6328651831[100]):0.6578633985[96],TIP_277:0.4339742276):0.1652135279[100],(((TIP_257:0.2434001828,(TIP_45:0.3206737908,TIP_158:0.7565854886):0.01485807565[24]):0.5668733406[40],TIP_237:0.3095131144):0.5781899805[36],(TIP_169:0.8820778953,TIP_173:0.5597530059):1.266017873[100]):0.1385520876[92]):0.3504606341[48]):0.5926645782[100],(((((TIP_201:0.8002934742,TIP_155:0.7274715272):0.4165856673[68],TIP_226:0.6158573984):0.3768971446[68],TIP_285:0.9516044231):0.71837031[92],(TIP_90:0.8290595785,((TIP_58:0.1779256039,(TIP_185:0.8192775212,TIP_72:0.04745455878):0.6239250565[68]):0.681997905[100],((((TIP_142:0.6542196961,TIP_249:0.8811315345):0.04646513029[100],(TIP_318:0.6572696855,TIP_104:0.9775820745):0.891972288[100]):0.09405868035[92],(TIP_198:0.490255371,TIP_126:0.8107014131):0.8551903802[52]):0.6645207976[100],TIP_176:0.9226147188):0.4492283603[72]):0.2184378107[100]):0.2244637941[16]):0.8324497936[100],TIP_34:0.3400251807):0.6206552226[100]):0.3654392788[100]):0.446563259[100]):0.4577872839[52],((((TIP_100:0.533364052,TIP_32:0.7474767752):0.3409659481[100],TIP_264:0.3081715708):0.3526714931[100],TIP_261:0.5096076589):0.7627861858[100],(TIP_181:0.9141411418,(TIP_25:0.1936027964,TIP_230:0.1131327793):0.7528020695[100]):0.6905304564[84]):0.8694787959[48]):0.2613314618[100]);
