# Supplementary material for: PhySortR: a fast, flexible tool for sorting phylogenetic trees in R
Source: PeerJ. 2016 May 12;4:e2038. doi: 10.7717/peerj.2038 (PMC4868591; doi:10.7717/peerj.2038)
Supplement: Data S3 [file peerj-04-2038-s003.zip]

Archive with 11 entries (11 files):
- t500_template_Negative.tre
- Generate_Simulated_Trees.R
- t100_template.tre
- t100_template_Negative.tre
- t200_template.tre
- t200_template_Negative.tre
- t300_template.tre
- t300_template_Negative.tre
- t400_template.tre
- t400_template_Negative.tre
- t500_template.tre
