# Supplementary material for: PhySortR: a fast, flexible tool for sorting phylogenetic trees in R
Source: PeerJ. 2016 May 12;4:e2038. doi: 10.7717/peerj.2038 (PMC4868591; doi:10.7717/peerj.2038)
Supplement: Data S3 [file peerj-04-2038-s003.zip › t100_template_Negative.tre]

(((((((${tip_1}:0.5989007568,(((${tip_2}:0.8827593343,${tip_3}:0.1312639471):0.8423736217[100],(${tip_4}:0.5456709061,(${tip_5}:0.8482952458,${tip_6}:0.7060611958):0.1251387249[100]):0.08821537695[96]):0.4742112278[48],${tip_7}:0.5817329029):0.9740328304[100]):0.7738302019[100],(${tip_8}:0.5999157908,(${tip_9}:0.7546720826,((${tip_10}:0.2014019967,(${tip_11}:0.381017087,${tip_12}:0.01110401703):0.6782917981[40]):0.7261383685[100],(${tip_13}:0.2759579231,${tip_14}:0.984968483):0.737779954[44]):0.2310783595[32]):0.7338185904[76]):0.1362456626[100]):0.8866904085[84],${tip_15}:0.4599377932):0.8927238998[52],((${tip_16}:0.1182596285,${tip_17}:0.9835268385):0.7933545506[36],(${tip_18}:0.314693785,(${tip_19}:0.1715364817,${tip_20}:0.06272595981):0.8549215223[24]):0.08351996681[40]):0.1489046381[92]):0.5084113716[100],(${tip_21}:0.5349214692,(${tip_22}:0.8997857708,${tip_23}:0.3807977345):0.9179784753[100]):0.2300958573[80]):0.4807159877[100],(((${tip_24}:0.5942192299,${tip_25}:0.9057415561):0.7775254983[92],(${tip_26}:0.5036517542,${tip_27}:0.03540788684):0.3490553815[68]):0.8904439069[100],(((((((${tip_28}:0.2890768028,(${tip_29}:0.9486471249,${tip_30}:0.01975692553):0.7694421543[92]):0.8573124378[100],(${tip_31}:0.01105090627,${tip_32}:0.4783509632):0.6014588864[100]):0.3915534995[72],(${tip_33}:0.9251795518,${tip_34}:0.0838187749):0.4216781426[100]):0.2087316529[68],${tip_35}:0.007148768753):0.5792425752[100],(${tip_36}:0.0476496371,(${tip_37}:0.8142330367,(${tip_38}:0.5211413221,${tip_39}:0.1757570889):0.9321522161[100]):0.5969067123[48]):0.7644356005[52]):0.6265048783[100],((${tip_40}:0.2277097588,(${tip_41}:0.162647407,${tip_42}:0.8146664696):0.3925358099[100]):0.6958684602[100],(${tip_43}:0.1599595344,${tip_44}:0.3616409227):0.9743563007[84]):0.02266551228[100]):0.8236660911[16],((${tip_45}:0.6009052503,(${tip_46}:0.7226547447,(${tip_47}:0.3357212504,${tip_48}:0.9981256223):0.9647006998[36]):0.9417305146[52]):0.4754901093[88],(((((${tip_49}:0.7888135307,${tip_50}:0.1682248912):0.3959060872[44],${tip_51}:0.4620204405):0.2538506368[100],${tip_52}:0.4437938016):0.9391235102[72],(((${tip_53}:0.3782267547,${tip_54}:0.3717385177):0.1425490873[96],(${tip_55}:0.4456958426,${tip_56}:0.6821100975):0.4382285995[100]):0.5696991903[96],(${tip_57}:0.01018518978,${tip_58}:0.6864878058):0.5207200448[100]):0.2589288782[40]):0.6696379404[44],(((${tip_59}:0.1192065482,${tip_60}:0.184354519):0.656704912[100],${tip_61}:0.1913161012):0.8007617558[48],((${tip_62}:0.219777751,${tip_63}:0.5097192463):0.09551133891[20],(${tip_64}:0.7521373921,${tip_65}:0.392850826):0.7642722905[16]):0.6417169662[24]):0.4227492572[32]):0.993362613[44]):0.2493323025[100]):0.3437948602[68]):0.1248109189[100]):0.1599431224[100],((((((${tip_66}:0.9710638323,(${tip_67}:0.6421216521,${tip_68}:0.6619385737):0.594406809[100]):0.53757705[100],(((${tip_69}:0.01175903203,${tip_70}:0.890407268):0.3359757042[100],${tip_71}:0.68715329):0.7993518717[100],(${tip_72}:0.6786790083,${tip_73}:0.6127615473):0.1771789931[80]):0.8645037245[100]):0.5626062029[100],(${tip_74}:0.01049594418,${tip_75}:0.0102677301):0.4611651527[76]):0.4731503387[56],(${tip_76}:0.167408942,${tip_77}:0.225839745):0.62068585[100]):0.5347093293[84],(((${tip_78}:0.4653491029,${tip_79}:0.8156525702):0.4968295773[88],((${tip_80}:0.6479484378,${tip_81}:0.04603789677):0.5890413171[48],(${tip_82}:0.7393120236,${tip_83}:0.3708026416):0.9538955379[60]):0.6336648939[100]):0.5944132456[100],((((${tip_84}:0.07727060141,${tip_85}:0.02542015933):0.5660497975[100],${tip_86}:0.6840252806):0.4992443165[100],${tip_87}:0.5250903089):0.3315940944[100],${tip_88}:0.7697474086):0.7830961999[100]):0.1012053874[76]):0.7969533452[92],(((${tip_89}:0.7135022206,${tip_90}:0.2136382111):0.0094400628[100],((${tip_91}:0.8117991972,${tip_92}:0.281705928):0.5044667691[72],${tip_93}:0.03806757671):0.2839611114[44]):0.5777524333[100],(${tip_94}:0.412779809,${tip_95}:0.8796910783):0.6078339403[69]):0.8587885757[96]):0.9301698534[36],(${tip_96}:0.1850442581,(((${tip_97}:0.3384115035,${tip_98}:0.8549148121):0.4598559872[52],((${tip_99}:0.8832726623,${tip_100}:0.06984024635):0.7309697107[100],((${tip_101}:0.6502308452,${tip_102}:0.9187968022):0.8983137435[48],${tip_103}:0.9813102749):0.9912812237[100]):0.03497265955[84]):0.5645225027[100],(${tip_104}:0.1094035578,${tip_105}:0.3716530427):0.3970993552[100]):0.2381798751[100]):0.1928596266[100]);
