# Supplementary material for: PhySortR: a fast, flexible tool for sorting phylogenetic trees in R
Source: PeerJ. 2016 May 12;4:e2038. doi: 10.7717/peerj.2038 (PMC4868591; doi:10.7717/peerj.2038)
Supplement: Data S3 [file peerj-04-2038-s003.zip › t200_template.tre]

((((((${tip_1}:0.9286621306,${tip_2}:0.7342157597):0.1663336712[84],((${tip_3}:0.9399494347,((${tip_4}:0.964630659,${tip_5}:0.1206321304):0.7316448125[100],(${tip_6}:0.4844426902,${tip_7}:0.1308419085):0.6583414699[96]):0.6320258556[48]):0.1242403453[100],${tip_8}:0.1479082501):0.963708499[100]):0.7381266353[52],((${tip_9}:0.5182507697,${tip_10}:0.1479406161):0.01805561548[100],${tip_11}:0.2755514884):0.01165723288[100]):0.7505418872[100],((((${tip_12}:0.3826196159,${tip_13}:0.1244411229):0.5609567368[40],((${tip_14}:0.1882308524,(${tip_15}:0.4810472887,${tip_16}:0.6102267832):0.4328957638[36]):0.6647564992[92],((${tip_17}:0.6779579432,${tip_18}:0.3486905128):0.03248434304[24],${tip_19}:0.508220688):0.9844533496[40]):0.9440228085[44]):0.7836789752[100],(${tip_20}:0.08920753025,((${tip_21}:0.8999539728,${tip_22}:0.9852936065):0.04228182882[100],((${tip_23}:0.03651156719,${tip_24}:0.04478766955):0.7462531279[92],(${tip_25}:0.1416174399,${tip_26}:0.3345658951):0.3338517565[68]):0.976037015[100]):0.609122664[100]):0.5044101386[80]):0.6042157507[32],((((${tip_27}:0.8262420988,${tip_28}:0.8981928627):0.6934065789[100],((${tip_29}:0.271094583,${tip_30}:0.9491578955):0.7615067961[72],(${tip_31}:0.4599248597,${tip_32}:0.9530783715):0.0554363844[100]):0.4099575519[68]):0.5224692377[100],((((${tip_33}:0.3047389069,${tip_34}:0.1863135875):0.3915158825[52],${tip_35}:0.3723605012):0.7651366899[100],(${tip_36}:0.4744529931,(${tip_37}:0.04949242645,(${tip_38}:0.8889940439,${tip_39}:0.6159108772):0.7302697683[100]):0.1593439255[100]):0.4074745118[48]):0.9155422223[100],((${tip_40}:0.4279998436,${tip_41}:0.9665603219):0.3903214755[100],(${tip_42}:0.1732502282,(${tip_43}:0.009956256719,${tip_44}:0.823259305):0.3817037386[100]):0.414201488[84]):0.5451265585[100]):0.1226703185[92]):0.7081763623[16],((${tip_45}:0.5758023837,${tip_46}:0.5488236509):0.2971157399[52],${tip_47}:0.009070854634):0.1655531635[88]):0.6605523229[68]):0.7187912001[76]):0.3385764405[100],((${tip_48}:0.2651742494,((((${tip_49}:0.2739675036,${tip_50}:0.9501083049):0.4264585532[44],((${tip_51}:0.7453981431,${tip_52}:0.7706286511):0.2819579931[96],${tip_53}:0.5429072042):0.04419968254[40]):0.04806191684[100],((${tip_54}:0.9719404723,${tip_55}:0.9863086368):0.02600401174[100],${tip_56}:0.3444895453):0.3110709593[96]):0.2871016494[72],${tip_57}:0.6631241953):0.551502459[44]):0.007967075333[44],(((${tip_58}:0.4093385406,${tip_59}:0.208214533):0.5473559948[48],(${tip_60}:0.5247661048,(${tip_61}:0.3498864463,${tip_62}:0.347042466):0.306106227[24]):0.1729908381[100]):0.8156559325[32],(((${tip_63}:0.3464872073,${tip_64}:0.6277788482):0.727741987[36],${tip_65}:0.8041011994):0.9588241077[16],(${tip_66}:0.9907695525,${tip_67}:0.3783308556):0.8867173218[92]):0.2944158437[20]):0.7513739986[100]):0.02734309481[36]):0.5846124818[100],(((${tip_68}:0.1223991225,(${tip_69}:0.8319494762,(${tip_70}:0.294376954,(${tip_71}:0.8995408388,${tip_72}:0.6670536262):0.9537780909[100]):0.8274832885[100]):0.9922917697[100]):0.09038091172[100],(((${tip_73}:0.8518537856,${tip_74}:0.7641825106):0.01524874521[80],(${tip_75}:0.944989275,${tip_76}:0.1806060583):0.362299222[76]):0.03390362742[100],(${tip_77}:0.5571939689,(${tip_78}:0.3637497623,${tip_79}:0.1020446571):0.9890849011[76]):0.02758251107[100]):0.8196974599[100]):0.03726919158[56],(((${tip_80}:0.7714068999,${tip_81}:0.4219475337):0.9639752258[100],((${tip_82}:0.987644058,(${tip_83}:0.8511382125,${tip_84}:0.9551210299):0.7600991782[100]):0.4581524662[60],(((${tip_85}:0.5177754418,${tip_86}:0.7972059704):0.5403411086[100],((${tip_87}:0.8880760388,${tip_88}:0.4858439439):0.7476783041[100],${tip_89}:0.3390952081):0.1998239576[96]):0.06730178231[100],((((${tip_90}:0.05473717162,${tip_91}:0.5244342289):0.6605926082[69],${tip_92}:0.03286653431):0.8163527036[72],${tip_93}:0.1101813565):0.6120268402[44],((${tip_94}:0.06818533177,${tip_95}:0.8497312427):0.3416010337[100],${tip_96}:0.8395269581):0.01868498907[100]):0.7031270787[100]):0.504245105[100]):0.6826221223[48]):0.8723766576[88],(((${tip_97}:0.2004010072,${tip_98}:0.3392641528):0.2824679988[84],(${tip_99}:0.6950011861,${tip_100}:0.603784516):0.9840997553[100]):0.6625450673[52],(${tip_101}:0.2385192337,${tip_102}:0.8929045703):0.4006364658[100]):0.2490504466[100]):0.4081684875[100]):0.211413977[84],(((((${tip_103}:0.6210159219,(${tip_104}:0.6239467766,${tip_105}:0.8999734169):0.9768336718[76]):0.4580690295[100],(((${tip_106}:0.1410771937,${tip_107}:0.3223851861):0.4485940202[40],(${tip_108}:0.514356816,${tip_109}:0.416358568):0.9950768144[44]):0.2921038372[100],${tip_110}:0.5244444141):0.2410426452[32]):0.1190125234[100],((${key_node_1}:0.02877719002,((${key_node_2}:0.6039650748,${key_node_3}:0.6703911496):0.8488300277[24],(((${key_node_4}:0.1944319035,${key_node_5}:0.09266296052):0.7451963606[100],${key_node_6}:0.104669844):0.7650171318[100],(${key_node_7}:0.3403327912,(${key_node_8}:0.06719321595,(${key_node_9}:0.2408432439,${key_node_10}:0.6637880341):0.41593666[68]):0.6622710517[92]):0.6419904162[100]):0.9863521503[80]):0.9777882816[40]):0.3685693918[36],(((((((${key_node_11}:0.07366993884,${key_node_12}:0.06615412468):0.9564879269[100],${key_node_13}:0.5362981784):0.1512990601[72],(${key_node_14}:0.4246989978,${key_node_15}:0.3850651528):0.8677616834[92]):0.6247307898[68],${key_node_16}:0.4479321972):0.7796518698[100],${key_node_17}:0.4049550055):0.6111182186[100],${key_node_18}:0.7543318097):0.2240919878[16],(((${key_node_19}:0.7036579452,((${key_node_20}:0.2347899738,${key_node_21}:0.6908403663):0.236201487[100],${key_node_22}:0.4732240443):0.9194018894[48]):0.6357299662[52],${key_node_23}:0.8006244218):0.6034787437[100],(((${key_node_24}:0.9014628045,(${key_node_25}:0.5925057551,${key_node_26}:0.4078606393):0.1317027123[84]):0.9962661024[100],(((${key_node_27}:0.3136871459,${key_node_28}:0.3402343974):0.4832691208[52],(${key_node_29}:0.9779506361,${key_node_30}:0.2185363588):0.602019069[36]):0.7388769439[88],((${key_node_31}:0.749632912,(${key_node_32}:0.4471526628,${key_node_33}:0.0709026577):0.3856357667[72]):0.5146829765[44],(${key_node_34}:0.05873775948,${key_node_35}:0.8247156912):0.9547758892[100]):0.6984205334[44]):0.7282870498[100]):0.8147823846[100],((${key_node_36}:0.2811070702,((${key_node_37}:0.1902328664,${key_node_38}:0.7449299186):0.04580557393[96],${key_node_39}:0.6398863031):0.3623979187[96]):0.8538380272[40],${key_node_40}:0.641107233):0.7807199964[44]):0.3518532498[100]):0.7069273856[100]):0.3045282124[68]):0.7649099403[92]):0.9000431092[96],((${tip_111}:0.9609594343,${tip_112}:0.9820198431):0.1349588248[100],(((${tip_113}:0.2095869456,(${tip_114}:0.1227577433,(${tip_115}:0.5715777888,${tip_116}:0.8669220407):0.3303155918[20]):0.7956905046[24]):0.7894700193[100],(${tip_117}:0.9500887208,${tip_118}:0.8975111647):0.6044576601[16]):0.6066313337[48],${tip_119}:0.5685261416):0.04084207607[32]):0.6250831925[100]):0.637300285[100],((((${tip_120}:0.8083082223,${tip_121}:0.829676819):0.8219232045[56],((${tip_122}:0.947004298,(${tip_123}:0.907445733,${tip_124}:0.8861861506):0.003128435696[100]):0.4665120379[100],(((((${tip_125}:0.190920382,${tip_126}:0.1250209967):0.08454790432[76],${tip_127}:0.7881594407):0.7108442916[80],${tip_128}:0.6410993286):0.5291401923[100],(((${tip_129}:0.4981562442,${tip_130}:0.1102035802):0.4530897648[100],${tip_131}:0.5466404755):0.9877371774[76],${tip_132}:0.9535947996):0.5064283584[100]):0.09001963842[100],(${tip_133}:0.9359672251,${tip_134}:0.4645159836):0.3043443828[88]):0.6062086585[100]):0.5093116877[100]):0.09223430627[84],((${tip_135}:0.9296121346,((${tip_136}:0.4854976074,(${tip_137}:0.1487090976,${tip_138}:0.002129043452):0.7688653169[100]):0.2726536796[100],${tip_139}:0.8248645496):0.5571546422[60]):0.5259274405[48],((${tip_140}:0.5577638599,${tip_141}:0.6809920401):0.6629096242[100],(((${tip_142}:0.655056766,${tip_143}:0.7158684209):0.8688210661[100],(${tip_144}:0.2973789345,${tip_145}:0.4375759554):0.3368664286[44]):0.1893905655[100],(${tip_146}:0.4038752799,${tip_147}:0.1835653384):0.09404984652[72]):0.2889093389[96]):0.5596763373[100]):0.2549311665[100]):0.3781465176[92],((${tip_148}:0.007469524164,((${tip_149}:0.5062282155,(${tip_150}:0.8414881779,(${tip_151}:0.1580026729,(${tip_152}:0.3383921783,${tip_153}:0.7925046128):0.07657301147[100]):0.4622326735[84]):0.7372416093[52]):0.1743531576[100],(${tip_154}:0.5277530861,${tip_155}:0.6659915945):0.9891185539[100]):0.5012401158[100]):0.8520917499[100],((((${tip_156}:0.3416013666,(${tip_157}:0.3065467782,${tip_158}:0.02434640448):0.6458075701[100]):0.4184109981[100],${tip_159}:0.8475102491):0.5970922587[96],((${tip_160}:0.02781214355,${tip_161}:0.8393985776):0.7621297233[32],${tip_162}:0.4300905473):0.3374557979[76]):0.9487040022[100],(((${tip_163}:0.6992820301,${tip_164}:0.5978299174):0.4847872814[44],(${tip_165}:0.5469407046,${tip_166}:0.8094360905):0.1784701345[92]):0.0173778506[40],(${tip_167}:0.09044102998,((${tip_168}:0.06459859014,${tip_169}:0.5491354736):0.5286236291[24],${tip_170}:0.6607079061):0.2864320499[40]):0.5685697063[36]):0.2201694958[100]):0.1324998378[48]):0.3558292494[69]):0.4773254215[36]):0.5937115124[48]);
