# Supplementary material for: PhySortR: a fast, flexible tool for sorting phylogenetic trees in R
Source: PeerJ. 2016 May 12;4:e2038. doi: 10.7717/peerj.2038 (PMC4868591; doi:10.7717/peerj.2038)
Supplement: Data S3 [file peerj-04-2038-s003.zip › t300_template_Negative.tre]

((((((${tip_1}:0.9117709359,${tip_2}:0.128706499):0.09495618683[84],((((${tip_3}:0.8442554493,${tip_4}:0.8804311217):0.6913073736[100],${tip_5}:0.2263071456):0.2920028062[48],${tip_6}:0.2230601388):0.9055527891[100],${tip_7}:0.748380674):0.4229704158[100]):0.1454090916[52],((${tip_8}:0.9263337227,(((${tip_9}:0.9967662031,${tip_10}:0.3078750793):0.8565668962[32],${tip_11}:0.9486886789):0.1815726708[76],${tip_12}:0.6875757317):0.9618487139[100]):0.01716034953[100],${tip_13}:0.9928481742):0.5870969272[96]):0.9365633661[100],((((${tip_14}:0.1179701739,((${tip_15}:0.4430194974,(${tip_16}:0.1847615491,${tip_17}:0.1296319645):0.08530106791[24]):0.8260882343[40],${tip_18}:0.8167541071):0.00705260993[36]):0.5118067688[92],((${tip_19}:0.9054308089,(${tip_20}:0.4829545759,${tip_21}:0.1363315277):0.3412020213[100]):0.09513368458[100],((${tip_22}:0.4245054782,((${tip_23}:0.4186540039,${tip_24}:0.4431831853):0.6440796228[68],(${tip_25}:0.8975916698,${tip_26}:0.762159728):0.7892392911[16]):0.09859057236[68]):0.5382326241[92],${tip_27}:0.9949011083):0.1179584581[100]):0.4679488647[80]):0.0794094482[44],(((((${tip_28}:0.6015042132,${tip_29}:0.4244841766):0.7623560345[100],${tip_30}:0.8236585148):0.2490462281[72],${tip_31}:0.8674493283):0.8517341989[68],(${tip_32}:0.4432292827,((((${tip_33}:0.6280635807,${tip_34}:0.3069832535):0.5795027833[48],(${tip_35}:0.5907137643,${tip_36}:0.4155417709):0.05367747601[100]):0.1213535136[52],${tip_37}:0.3242363983):0.7930390686[100],(${tip_38}:0.4778696662,${tip_39}:0.1678971157):0.8836374814[100]):0.3070582307[100]):0.02873523696[92]):0.001205801265[100],${tip_40}:0.1814386852):0.5725653153[100]):0.1888440768[40],((((((${tip_41}:0.3236132069,${tip_42}:0.5457862972):0.894038504[52],${tip_43}:0.1823993553):0.9434132935[88],(${tip_44}:0.8326357119,(((${tip_45}:0.09137470298,(${tip_46}:0.2994173081,${tip_47}:0.2180606227):0.7818257844[100]):0.8973178503[72],(${tip_48}:0.5600074097,${tip_49}:0.02305576717):0.3926265212[44]):0.4635439252[44],${tip_50}:0.1207880303):0.5414221331[44]):0.762730788[36]):0.1257417675[100],(${tip_51}:0.3956395015,((((${tip_52}:0.4730707121,${tip_53}:0.8288918023):0.8932175704[100],(${tip_54}:0.7641105191,${tip_55}:0.3894141598):0.6432888622[32]):0.1776588487[100],(${tip_56}:0.7476318339,${tip_57}:0.7216207609):0.2899125521[48]):0.4688587254[96],((((${tip_58}:0.06796586094,${tip_59}:0.8606336263):0.6940572956[16],${tip_60}:0.6804480045):0.9660291851[20],(${tip_61}:0.8652132861,${tip_62}:0.03184634284):0.08074364369[36]):0.782730438[24],(((${tip_63}:0.03700117092,${tip_64}:0.6026239244):0.6242064745[56],${tip_65}:0.2720316548):0.8716955625[84],((${tip_66}:0.8437804994,${tip_67}:0.1195576859):0.6360651213[100],(((${tip_68}:0.7118291955,${tip_69}:0.6464828346):0.1489148606[100],${tip_70}:0.002258277498):0.003900360549[100],${tip_71}:0.3924093442):0.2635411506[100]):0.3928316603[100]):0.3797066717[92]):0.5112109024[100]):0.2164938159[96]):0.9070631212[40]):0.0395533985[84],${tip_72}:0.1219821416):0.8495622254[100],(((${tip_73}:0.8332546554,(${tip_74}:0.7610384307,${tip_75}:0.9880722493):0.1275669381[100]):0.8358745459[76],((((${tip_76}:0.64271775,${tip_77}:0.7586424628):0.2335292494[100],${tip_78}:0.09144640807):0.4075460595[88],((${tip_79}:0.1712553569,${tip_80}:0.4196250092):0.1260679883[60],(${tip_81}:0.0882104293,((${tip_82}:0.3350070042,(${tip_83}:0.9947055134,${tip_84}:0.05023862352):0.834201002[100]):0.2293504176[100],${tip_85}:0.658060492):0.0925371577[100]):0.6521102632[100]):0.1789191999[48]):0.8599504132[100],(${tip_86}:0.3466279467,(${tip_87}:0.2587175805,${tip_88}:0.1206824465):0.6677115781[100]):0.7254893624[96]):0.2017523218[76]):0.08097186219[80],(${tip_89}:0.1997628654,(((${tip_90}:0.4329125623,((${tip_91}:0.4148351254,${tip_92}:0.2054889197):0.886050154[100],(((${tip_93}:0.4927137513,${tip_94}:0.1715085465):0.6727907732[84],${tip_95}:0.06347966497):0.09050165513[52],${tip_96}:0.4443699918):0.8963782915[100]):0.8737727145[100]):0.2268069317[69],(${tip_97}:0.2886345186,((${tip_98}:0.6248559866,((${tip_99}:0.5520216734,${tip_100}:0.09836441977):0.6915587732[96],(${tip_101}:0.5683222942,${tip_102}:0.4467607054):0.7894527877[100]):0.2131430083[100]):0.1534074787[48],${tip_103}:0.2218192872):0.7556568582[100]):0.0007616535295[100]):0.2777772136[72],(((${tip_104}:0.9113916268,${tip_105}:0.02480973257):0.2932586467[32],${tip_106}:0.06587389507):0.4103023631[76],${tip_107}:0.8314193515):0.4562077723[100]):0.4606557738[44]):0.7671181094[100]):0.7228785555[100]):0.2255160064[100]):0.5033311376[100]):0.04659628123[100],((${tip_108}:0.7160058313,(((((${tip_109}:0.5161678144,${tip_110}:0.9588460629):0.2037896987[24],${tip_111}:0.3255858941):0.3394808071[40],(${tip_112}:0.2114783982,${tip_113}:0.05446208618):0.7174742993[80]):0.746117803[36],((${tip_114}:0.9359496771,${tip_115}:0.7583451476):0.4211578835[100],(((${tip_116}:0.2942186985,(${tip_117}:0.6243988641,((${tip_118}:0.698712742,${tip_119}:0.9457157387):0.3566254699[100],((${tip_120}:0.1708538788,${tip_121}:0.6747568857):0.34337522[68],(${tip_122}:0.4529438335,${tip_123}:0.9416874622):0.9201147442[72]):0.09945080173[100]):0.9953428344[16]):0.8257195668[68]):0.6958405676[68],${tip_124}:0.2044862327):0.009819338797[92],(${tip_125}:0.6697689437,((${tip_126}:0.3721028198,${tip_127}:0.9670906439):0.3951371766[100],(${tip_128}:0.8681203942,(${tip_129}:0.6796447297,${tip_130}:0.2728443756):0.4767800581[52]):0.7778961835[100]):0.9235650625[92]):0.6661051642[100]):0.5968668205[100]):0.6650841255[100]):0.3385780535[92],((((${tip_131}:0.525802234,(((${tip_132}:0.6388462726,(${tip_133}:0.1003011453,${tip_134}:0.8791050231):0.5620850637[88]):0.7713142391[100],${tip_135}:0.4553362033):0.8642486855[84],(${tip_136}:0.5595520053,${tip_137}:0.5949713921):0.3375881887[52]):0.7197474972[100]):0.3144255709[100],(${tip_138}:0.9929519291,((${tip_139}:0.8417013907,${tip_140}:0.5718698653):0.2970933989[44],${tip_141}:0.2034025805):0.3011937242[44]):0.2170756541[36]):0.08393758791[100],((${tip_142}:0.7428190899,(((${tip_143}:0.2992432038,${tip_144}:0.5269741765):0.1275575489[96],(${tip_145}:0.8540272724,${tip_146}:0.4761801774):0.9788570746[96]):0.7561998242[40],((${tip_147}:0.842376848,${tip_148}:0.1234672191):0.1429627512[100],(${tip_149}:0.1624820796,${tip_150}:0.004155028379):0.3815469411[32]):0.8474086951[100]):0.4629329366[44]):0.3324476187[100],((((${tip_151}:0.004270898877,${tip_152}:0.5660417106):0.2486433673[20],${tip_153}:0.7214921527):0.212584273[24],(${tip_154}:0.9654332127,(${tip_155}:0.1165439088,${tip_156}:0.7625455048):0.3211124211[36]):0.6224999183[16]):0.6602152523[100],${tip_157}:0.8618890522):0.6461235837[48]):0.1048295842[72]):0.4707040209[100],((((((${tip_158}:0.7422147857,${tip_159}:0.9153809675):0.8435085618[100],(${tip_160}:0.7900759557,${tip_161}:0.2183541937):0.7613399683[100]):0.0508515921[100],((${tip_162}:0.3382532506,(${tip_163}:0.9356767959,${tip_164}:0.7759461512):0.4475652049[80]):0.9587012718[100],(((${tip_165}:0.7456466616,(${tip_166}:0.3608458391,${tip_167}:0.5787887739):0.6668098983[100]):0.2198869032[76],((${tip_168}:0.9092401911,${tip_169}:0.9508671553):0.7539963087[100],(((${tip_170}:0.187673558,${tip_171}:0.5271535791):0.07349400851[100],(${tip_172}:0.4643095515,${tip_173}:0.08288817317):0.8564487181[100]):0.1214635533[60],${tip_174}:0.7996440497):0.1294139407[48]):0.2433703025[88]):0.9989807513[100],((((${tip_175}:0.9713052472,${tip_176}:0.7027984688):0.5814257383[100],${tip_177}:0.8503587835):0.8152786531[96],((${tip_178}:0.4325387711,((${tip_179}:0.1307055769,${tip_180}:0.0862409689):0.3348891574[69],(${tip_181}:0.5598713343,${tip_182}:0.8857814358):0.2226926498[100]):0.5576441765[72]):0.5063678436[44],((${tip_183}:0.2472868962,((${tip_184}:0.5429644564,${tip_185}:0.2535508515):0.5904854054[84],${tip_186}:0.6516917259):0.02425439493[52]):0.4409278261[100],(${tip_187}:0.8466423433,${tip_188}:0.6784482384):0.2815986192[100]):0.8953936263[100]):0.2731676798[100]):0.8800452477[100],((((${tip_189}:0.1319248418,${tip_190}:0.6550442381):0.3810497306[96],${tip_191}:0.6617899905):0.2797542992[100],${tip_192}:0.3685591763):0.08961944911[48],${tip_193}:0.06190711982):0.1672160882[100]):0.6097293505[100]):0.4329474263[76]):0.3776376368[100]):0.7796467768[100],((${tip_194}:0.1175187822,((${tip_195}:0.4588756606,${tip_196}:0.828901968):0.6234482138[32],((${tip_197}:0.5777889614,${tip_198}:0.2072504857):0.4253975675[40],(${tip_199}:0.9876156156,${tip_200}:0.1101505933):0.668483136[44]):0.690780431[100]):0.9635996243[76]):0.2994147963[100],(((${tip_201}:0.1475265792,${tip_202}:0.7266803312):0.331528917[40],((${tip_203}:0.7174562633,(${tip_204}:0.3102045441,${tip_205}:0.5291134422):0.2945018834[100]):0.997855555[80],((${tip_206}:0.731118432,${tip_207}:0.8561059004):0.01938069309[100],${tip_208}:0.1585097294):0.404050784[100]):0.6090854376[24]):0.004059855128[36],(${tip_209}:0.02929357812,(${tip_210}:0.2155290705,(${tip_211}:0.9434009008,(((${tip_212}:0.1853218519,${tip_213}:0.7294673577):0.8325672254[100],${tip_214}:0.4429873242):0.4882418676[100],(${tip_215}:0.4550337067,${tip_216}:0.7090606007):0.900818205[68]):0.2144970999[16]):0.2227042648[68]):0.1446596929[68]):0.3512664668[92]):0.08148004208[92]):0.9691348255[100]):0.9918916919[56],${tip_217}:0.00745813665):0.8645609813[84],((${tip_218}:0.5512248012,${tip_219}:0.7233489584):0.5449833793[100],((${tip_220}:0.8463015538,${tip_221}:0.2148051355):0.1669630408[100],(((${tip_222}:0.1441356866,${tip_223}:0.3124789402):0.2058268785[48],${tip_224}:0.9855207442):0.5797218247[52],(${tip_225}:0.5872345334,${tip_226}:0.584281933):0.3344271786[100]):0.468184046[100]):0.5368951398[92]):0.4963496968[72]):0.04926999961[92]):0.8913953793[48]):0.3017562637[44]):0.9883419021[40],((${tip_227}:0.9853974753,((${tip_228}:0.8906951416,((${tip_229}:0.9495668677,((${tip_230}:0.8179722319,${tip_231}:0.3412095483):0.2108657104[36],(${tip_232}:0.8500864769,(${tip_233}:0.5867418372,${tip_234}:0.07869017543):0.1355536904[44]):0.1859342803[44]):0.3303234151[52]):0.7003399585[88],${tip_235}:0.5811630979):0.2133938363[100]):0.06067814026[84],((${tip_236}:0.9055952628,${tip_237}:0.5001572941):0.9532563046[100],((${tip_238}:0.1256092959,${tip_239}:0.6222170352):0.1296470994[40],((${tip_240}:0.2395695914,${tip_241}:0.6083341283):0.7820162924[96],((${tip_242}:0.6373334427,(${tip_243}:0.8496926553,(${tip_244}:0.936101502,${tip_245}:0.127853672):0.0401992097[48]):0.9695178112[32]):0.5926083787[100],(${tip_246}:0.5073761647,${tip_247}:0.8412741928):0.2151009135[100]):0.7395078496[100]):0.5241051933[96]):0.6601723493[44]):0.3587748597[72]):0.008923407877[100]):0.9668524847[100],((${tip_248}:0.1069609774,${tip_249}:0.3535693169):0.506002432[20],${tip_250}:0.4198979505):0.5625569082[24]):0.1219511835[100]):0.2486332133[100]):0.2896438751[100],(${tip_251}:0.6746694101,(((${tip_252}:0.8574431955,${tip_253}:0.8229910519):0.4407761933[84],(${tip_254}:0.6220182318,${tip_255}:0.9606431904):0.1351058462[56]):0.310758797[92],${tip_256}:0.8521557951):0.9886835292[36]):0.6325542198[16],(((((${tip_257}:0.2019323495,(${tip_258}:0.02877497789,${tip_259}:0.6098591473):0.8184977563[100]):0.6289149853[100],((((${tip_260}:0.1737581957,${tip_261}:0.5363154681):0.3271839963[76],${tip_262}:0.8696023719):0.9699559752[100],(${tip_263}:0.07004328258,${tip_264}:0.2266049213):0.02862868365[100]):0.9838138258[76],(((((${tip_265}:0.7643871116,(${tip_266}:0.4305883425,${tip_267}:0.8119933449):0.1150232581[100]):0.06154003902[100],((${tip_268}:0.257110124,${tip_269}:0.416101614):0.4018394917[100],${tip_270}:0.5055979108):0.2214959483[100]):0.5634251712[60],(${tip_271}:0.6433383545,${tip_272}:0.1762641394):0.5197624061[96]):0.571129394[48],${tip_273}:0.7469674393):0.3995723932[100],((${tip_274}:0.09088541055,${tip_275}:0.2372838594):0.3820438778[100],(((${tip_276}:0.3700788138,(${tip_277}:0.1333116521,${tip_278}:0.01553975046):0.4354099988[100]):0.188197661[69],((${tip_279}:0.759151431,${tip_280}:0.6075385478):0.303241855[100],${tip_281}:0.2623379251):0.2138362036[100]):0.6645788893[72],(${tip_282}:0.3698483147,${tip_283}:0.4189667234):0.1909523751[52]):0.425847108[44]):0.3200198777[100]):0.2923500864[88]):0.2383190901[80]):0.325154322[100],(((${tip_284}:0.582034308,${tip_285}:0.6467566208):0.5031303803[100],(((((${tip_286}:0.6270094577,${tip_287}:0.809531376):0.698092184[100],(((${tip_288}:0.7506748585,${tip_289}:0.5266635488):0.3094870078[100],${tip_290}:0.527340438):0.08387769805[32],${tip_291}:0.941170499):0.3256688381[76]):0.02960813814[100],((${tip_292}:0.792463446,${tip_293}:0.5078999624):0.281905306[44],(${tip_294}:0.2289773349,${tip_295}:0.6487559511):0.4267147414[92]):0.7494581765[40]):0.2629711165[96],(${tip_296}:0.4624472016,${tip_297}:0.5859947118):0.746434733[36]):0.9761457359[100],(((((${tip_298}:0.1576113014,${tip_299}:0.06973379827):0.5806807214[100],(${tip_300}:0.648392119,${tip_301}:0.4891858187):0.3259785995[100]):0.2471986446[100],${tip_302}:0.6111876708):0.5245891274[80],${tip_303}:0.09140724153):0.9348663341[24],((${tip_304}:0.10717004,(${tip_305}:0.043038612,${tip_306}:0.4728483725):0.7960334183[68]):0.883214605[68],(${tip_307}:0.6949977665,${tip_308}:0.2105188495):0.4294869681[16]):0.2646492443[92]):0.1452096244[40]):0.9447448065[48]):0.3396155802[100],(${tip_309}:0.3565013588,${tip_310}:0.5104213811):0.790513813[100]):0.8666797739[84]):0.5582724656[100],(${tip_311}:0.5918153757,${tip_312}:0.9600654372):0.5575068491[100]):0.5783769821[100],(${tip_313}:0.2561686449,(${tip_314}:0.26651457,${tip_315}:0.2744643709):0.425685399[72]):0.09396476299[68]):0.7646626749[100]);
