# Supplementary material for: PhySortR: a fast, flexible tool for sorting phylogenetic trees in R
Source: PeerJ. 2016 May 12;4:e2038. doi: 10.7717/peerj.2038 (PMC4868591; doi:10.7717/peerj.2038)
Supplement: Data S3 [file peerj-04-2038-s003.zip › t400_template.tre]

((((${tip_1}:0.8651426362,(${tip_2}:0.2551256251,${tip_3}:0.6398278249):0.6441670163[52]):0.09166698065[100],((((${tip_4}:0.7067221026,${tip_5}:0.8299849669):0.03063617297[48],(${tip_6}:0.831952105,${tip_7}:0.6102073528):0.5564821309[100]):0.4662531866[100],(${tip_8}:0.7121650437,(((((${tip_9}:0.4655928591,((${tip_10}:0.9432252166,${tip_11}:0.2395610136):0.87064406[44],${tip_12}:0.4635710886):0.01031202101[40]):0.8381038024[100],(((${tip_13}:0.1044786498,${tip_14}:0.3626832236):0.938096029[40],${tip_15}:0.1306787301):0.4834943591[36],${tip_16}:0.3234637626):0.01826001704[92]):0.8069740806[32],${tip_17}:0.7242056483):0.8793055802[76],(((${tip_18}:0.7414228178,${tip_19}:0.09897878044):0.9994399075[100],(${tip_20}:0.9762488729,${tip_21}:0.1712836763):0.3442542863[100]):0.1049817137[80],(${tip_22}:0.6512388494,${tip_23}:0.5330516309):0.7873550984[100]):0.5558402003[24]):0.0694887673[100],(((${tip_24}:0.7597716248,((${tip_25}:0.9083578128,${tip_26}:0.700262594):0.05685734237[100],(${tip_27}:0.9017181408,${tip_28}:0.2720523616):0.4762920337[100]):0.8543681595[16]):0.9782119635[68],${tip_29}:0.7106764272):0.3820867254[68],${tip_30}:0.6627336298):0.2045805564[92]):0.07669134228[100]):0.1788212822[96]):0.1884002441[100],(${tip_31}:0.01720832684,((${tip_32}:0.8372310053,(${tip_33}:0.01469605486,${tip_34}:0.3471081464):0.7398294527[92]):0.6378844236[100],(((${tip_35}:0.1031520329,${tip_36}:0.01255561598):0.3398731204[52],${tip_37}:0.02138231136):0.6669148649[100],((${tip_38}:0.6864515687,${tip_39}:0.7939110619):0.8502027141[100],${tip_40}:0.6198083966):0.9309887129[48]):0.7057400232[100]):0.8304251349[72]):0.7630232859[68]):0.5505424729[84]):0.3890820506[100],(((${key_node_1}:0.07281471137,(((((${key_node_2}:0.6939672159,(${key_node_3}:0.7263783396,${key_node_4}:0.07756144088):0.8224158592[44]):0.1359195921[36],(${key_node_5}:0.2373853275,${key_node_6}:0.5580559978):0.9590452935[44]):0.3886875215[52],${key_node_7}:0.3424375982):0.582083476[88],(${key_node_8}:0.08826569933,(${key_node_9}:0.3962283717,${key_node_10}:0.4662176047):0.8420701476[100]):0.3720105931[72]):0.2712765315[100],(((((${key_node_11}:0.4913224045,${key_node_12}:0.186694317):0.9325231842[100],((${key_node_13}:0.5247796865,${key_node_14}:0.3653844995):0.5500870442[32],(${key_node_15}:0.09412814723,${key_node_16}:0.5428532045):0.05033461214[48]):0.08337829984[100]):0.7000823072[96],((((${key_node_17}:0.6044529716,${key_node_18}:0.7551546448):0.672630148[16],(${key_node_19}:0.295790995,${key_node_20}:0.5833722882):0.8748187858[36]):0.5516296267[20],${key_node_21}:0.7731778931):0.4836384859[24],${key_node_22}:0.7407577627):0.1107469136[100]):0.8990804029[96],(((${key_node_23}:0.1510788228,${key_node_24}:0.2467633141):0.5673648296[56],(((${key_node_25}:0.2810017031,(${key_node_26}:0.221646592,${key_node_27}:0.2341473494):0.6925008229[100]):0.3019274797[100],${key_node_28}:0.04289676622):0.3500727597[100],${key_node_29}:0.1161352983):0.6018304769[100]):0.03414478223[84],((${key_node_30}:0.6943046662,${key_node_31}:0.08609530958):0.53543303[100],${key_node_32}:0.4427438453):0.2653353354[100]):0.2945877961[92]):0.3573024361[40],(${key_node_33}:0.2627673876,((((${key_node_34}:0.1659047024,${key_node_35}:0.1451286448):0.22837163[100],${key_node_36}:0.8651226808):0.1056719495[76],${key_node_37}:0.4923397417):0.8982180932[100],(${key_node_38}:0.02319705975,${key_node_39}:0.06444433308):0.8320099325[88]):0.6401589296[76]):0.7474610342[80]):0.186692181[44]):0.263070242[84]):0.3641485332[100],((${key_node_40}:0.3595376259,(((${key_node_41}:0.0235128887,(${key_node_42}:0.6318692921,((${key_node_43}:0.9333400985,${key_node_44}:0.8782227307):0.6524284256[96],((${key_node_45}:0.177458022,${key_node_46}:0.1095567374):0.7738130323[100],${key_node_47}:0.7652590375):0.06968761166[100]):0.319814557[100]):0.8559698407[100]):0.6159980653[100],(${key_node_48}:0.9989221892,(${key_node_49}:0.08293218701,${key_node_50}:0.8760443963):0.4637434951[72]):0.6598612797[44]):0.5862602766[100],(${key_node_51}:0.1857638678,(${key_node_52}:0.4363780089,((${key_node_53}:0.985098491,${key_node_54}:0.8827591545):0.8121113793[100],${key_node_55}:0.3857877469):0.6051345211[100]):0.2339871272[100]):0.6281456128[69]):0.3650044196[60]):0.3118056338[48],(((${key_node_56}:0.25280923,${key_node_57}:0.1459208413):0.5908505144[100],${key_node_58}:0.1661548133):0.7020603307[84],((((${key_node_59}:0.0425568847,${key_node_60}:0.6593455444):0.6496040544[96],(${key_node_61}:0.6381062169,${key_node_62}:0.6159415573):0.6945474443[100]):0.3471242352[100],(((${key_node_63}:0.7342654632,${key_node_64}:0.7086681505):0.8104671764[32],${key_node_65}:0.2675262804):0.9523226938[76],(${key_node_66}:0.6420570288,((${key_node_67}:0.673644827,(${key_node_68}:0.4459035031,${key_node_69}:0.6818973441):0.1036831704[92]):0.3240078373[44],${key_node_70}:0.3448239225):0.4753343971[40]):0.1910807341[100]):0.7066253561[100]):0.7927693955[48],(((${key_node_71}:0.7650222862,((${key_node_72}:0.7594788389,${key_node_73}:0.08325573406):0.04497330287[100],${key_node_74}:0.3202498076):0.3633718949[80]):0.7571978553[24],(${key_node_75}:0.5873206167,${key_node_76}:0.4932897144):0.5771253586[100]):0.2030557701[40],(${key_node_77}:0.1540729422,((${key_node_78}:0.4752411828,${key_node_79}:0.8875440469):0.6702527916[68],${key_node_80}:0.2809280087):0.8552873707[92]):0.5397579565[100]):0.8289568333[36]):0.2432592388[100]):0.5532242327[52]):0.1891431336[100]):0.433230076[100],(((((((${tip_41}:0.8439611495,${tip_42}:0.4455516166):0.2747109167[100],${tip_43}:0.0954552989):0.9220078418[72],(${tip_44}:0.7572697799,${tip_45}:0.9157392764):0.7560323786[92]):0.5107240891[68],${tip_46}:0.6813911749):0.3394411148[100],((${tip_47}:0.2138038597,(${tip_48}:0.3678708612,${tip_49}:0.04580513295):0.7209787255[52]):0.3546571299[100],((${tip_50}:0.7456436052,${tip_51}:0.009665341815):0.3745687082[100],(${tip_52}:0.198009385,(${tip_53}:0.9780007578,${tip_54}:0.1908735321):0.6373158232[100]):0.1449506776[100]):0.4034561713[48]):0.2848921546[100]):0.5642837605[100],(${tip_55}:0.9747723993,(${tip_56}:0.3203519431,${tip_57}:0.1571130394):0.7902671041[84]):0.2766731284[100]):0.7059124128[16],((${tip_58}:0.8771731474,(${tip_59}:0.06121013034,${tip_60}:0.1896361231):0.584468157[52]):0.04566238588[88],((((${tip_61}:0.6309698119,${tip_62}:0.4496804466):0.9425537891[72],(((${tip_63}:0.7959492919,${tip_64}:0.9165273898):0.995835267[40],${tip_65}:0.175625796):0.7180666113[44],(${tip_66}:0.3364820867,${tip_67}:0.1712795044):0.2081950565[96]):0.5870238033[100]):0.9545039416[44],${tip_68}:0.4591301014):0.931920188[44],(((${tip_69}:0.8837870595,${tip_70}:0.1203470591):0.6413275483[100],((${tip_71}:0.6148333091,${tip_72}:0.5682562315):0.5210205757[48],${tip_73}:0.1702261055):0.03478649911[32]):0.8201433758[100],((${tip_74}:0.9444219526,${tip_75}:0.2516554769):0.5570202409[24],${tip_76}:0.2897932625):0.04229337652[100]):0.3875396787[96]):0.02435856266[36]):0.2504892959[100]):0.1319472531[68]):0.636232631[100]):0.5445614655[100],((((((${tip_77}:0.4709279647,((${tip_78}:0.8264405823,(${tip_79}:0.4953516671,${tip_80}:0.4719500984):0.7047038458[100]):0.8953975881[100],(${tip_81}:0.5950632619,(${tip_82}:0.1298557725,${tip_83}:0.145130852):0.5576194727[100]):0.6243655269[100]):0.140530071[100]):0.9777438866[56],${tip_84}:0.09918500739):0.6370692407[84],((((${tip_85}:0.4574888216,${tip_86}:0.7097188809):0.2771590461[100],${tip_87}:0.889232062):0.4737543983[76],(${tip_88}:0.4822290952,${tip_89}:0.365010208):0.1321593849[76]):0.04815338156[80],(${tip_90}:0.4610131055,${tip_91}:0.8918471457):0.4141105975[100]):0.1301931557[100]):0.6586902142[92],(((${tip_92}:0.5354966046,(${tip_93}:0.233824078,${tip_94}:0.9868636485):0.5859388092[60]):0.4318827393[48],((${tip_95}:0.2304155042,((${tip_96}:0.8133378851,${tip_97}:0.6121252002):0.3725551907[100],${tip_98}:0.9472226205):0.7962992263[100]):0.27402168[100],(((${tip_99}:0.7966914517,(${tip_100}:0.777106913,((${tip_101}:0.02652452094,${tip_102}:0.1604776017):0.6845530549[69],(${tip_103}:0.3235616342,${tip_104}:0.8835291876):0.9176764945[100]):0.5842455667[72]):0.1342609019[44]):0.5991419943[100],(${tip_105}:0.6621035999,${tip_106}:0.2363985316):0.5721832796[100]):0.09024088434[100],(${tip_107}:0.8298661048,((${tip_108}:0.8254810201,${tip_109}:0.3969946015):0.3088073707[84],(${tip_110}:0.2348311977,(${tip_111}:0.16912044,${tip_112}:0.8586856057):0.929621109[100]):0.1018769073[100]):0.996274902[52]):0.7441272037[100]):0.5928201664[96]):0.3589981019[100]):0.57547413[100],(${tip_113}:0.9920914879,(((((${tip_114}:0.2471867208,${tip_115}:0.407001503):0.3854164029[76],(${tip_116}:0.3315593083,${tip_117}:0.7594297766):0.08530573337[32]):0.05650115293[100],((${tip_118}:0.6951608816,(${tip_119}:0.4764765389,${tip_120}:0.2744588561):0.4287631158[44]):0.2799976531[40],${tip_121}:0.9179823129):0.4362819106[100]):0.4467522213[100],((((((${tip_122}:0.140992221,${tip_123}:0.5719748833):0.4931196228[100],(((${tip_124}:0.7394007733,${tip_125}:0.7310678647):0.3790772124[92],(${tip_126}:0.6356087134,${tip_127}:0.1677909421):0.01336936769[68]):0.7628129022[100],${tip_128}:0.09651093394):0.8794101987[100]):0.7210407637[80],(${tip_129}:0.4301197152,${tip_130}:0.1061102899):0.212372303[68]):0.1588842655[24],(${tip_131}:0.6962069382,(${tip_132}:0.450329006,(${tip_133}:0.9753474549,${tip_134}:0.1693315033):0.3524853452[100]):0.9142421507[100]):0.8978940817[16]):0.7577595406[40],(((${tip_135}:0.524112382,(${tip_136}:0.3127059704,${tip_137}:0.7534985747):0.2980761584[92]):0.03115276131[100],((${tip_138}:0.8322519714,${tip_139}:0.4450071116):0.9758606507[100],${tip_140}:0.2973165784):0.2311399484[100]):0.9390142644[72],((((${tip_141}:0.8821042608,${tip_142}:0.1380134916):0.3911016118[100],((${tip_143}:0.8432399854,((${tip_144}:0.4859046403,${tip_145}:0.5297040446):0.5511778663[100],${tip_146}:0.2256457994):0.4371359269[84]):0.7757380616[100],${tip_147}:0.5040734548):0.1182378063[100]):0.02072734735[100],${tip_148}:0.2039748929):0.8462376951[48],(((${tip_149}:0.3407516698,(${tip_150}:0.2918530221,${tip_151}:0.8063126504):0.7999424404[44]):0.3540046904[36],(((${tip_152}:0.5403076792,${tip_153}:0.9790424323):0.2898890115[100],${tip_154}:0.971452476):0.3204215767[72],${tip_155}:0.2477883135):0.5964694081[44]):0.4881881592[52],((${tip_156}:0.6140196018,${tip_157}:0.08375642006):0.452860022[40],${tip_158}:0.09245969285):0.3300472084[44]):0.9604460339[88]):0.6457587776[52]):0.4344914691[68]):0.1940190133[36],(((${tip_159}:0.5744659707,${tip_160}:0.5510624307):0.2166257966[100],${tip_161}:0.2635807574):0.9862795495[96],${tip_162}:0.738392784):0.1557259113[96]):0.7668312374[92]):0.7381452415[96],((${tip_163}:0.1641908793,${tip_164}:0.04207042465):0.2314136995[32],((${tip_165}:0.5219108628,${tip_166}:0.6224460611):0.1226427001[100],((${tip_167}:0.0233278668,${tip_168}:0.9075577478):0.4063326677[20],((${tip_169}:0.3529440297,${tip_170}:0.04865229386):0.5422556561[36],(${tip_171}:0.6708655588,${tip_172}:0.7249384318):0.7267728387[92]):0.9856354557[16]):0.8311034201[24]):0.1815765093[48]):0.6906763529[100]):0.02616381482[100]):0.1225759147[48]):0.3126082898[88]):0.5219111498[36],((${tip_173}:0.43582876,((((((${tip_174}:0.8725535786,((${tip_175}:0.8612068191,${tip_176}:0.4027887871):0.4596665686[76],${tip_177}:0.6878350172):0.8136179405[80]):0.3794165652[100],(${tip_178}:0.1231705991,${tip_179}:0.5618350785):0.1659721548[100]):0.6247103896[100],((${tip_180}:0.9239895318,${tip_181}:0.8414887881):0.04878787347[100],${tip_182}:0.1719980685):0.927158853[76]):0.4339474791[100],((${tip_183}:0.4179371968,${tip_184}:0.6547939836):0.5321197596[100],${tip_185}:0.1681018162):0.5636466739[88]):0.8643830179[100],(${tip_186}:0.7732471707,((${tip_187}:0.4167526553,${tip_188}:0.8426463413):0.519686914[100],(${tip_189}:0.5222084892,${tip_190}:0.5655140786):0.401717385[100]):0.2213238589[60]):0.08295867196[48]):0.4916063608[100],(((${tip_191}:0.9274837407,${tip_192}:0.04403369222):0.08873858163[96],((${tip_193}:0.2420740784,${tip_194}:0.763402364):0.9159686263[100],(${tip_195}:0.4615562558,(${tip_196}:0.8492925677,${tip_197}:0.9488967899):0.6889601117[72]):0.7628353469[44]):0.822241903[100]):0.5603418543[100],(${tip_198}:0.7179273693,(${tip_199}:0.4867893215,${tip_200}:0.4634571925):0.5521337022[100]):0.398454428[69]):0.4166195246[100]):0.6724705752[100]):0.7485453074[56],(((((${tip_201}:0.3788571155,${tip_202}:0.5025652451):0.7351894116[100],((${tip_203}:0.8768440275,${tip_204}:0.005137295462):0.7256614764[48],${tip_205}:0.717803824):0.2005788491[100]):0.377715572[84],${tip_206}:0.1829178794):0.2378491117[52],(((((${tip_207}:0.5437095077,${tip_208}:0.6277383878):0.8876254517[76],((${tip_209}:0.4760920475,${tip_210}:0.1511192517):0.8745128338[100],${tip_211}:0.9878698508):0.297679831[32]):0.6819582782[100],((${tip_212}:0.7923312373,${tip_213}:0.5795075533):0.5134509713[44],((${tip_214}:0.5131864191,${tip_215}:0.6743616152):0.6235922109[36],(${tip_216}:0.3073405402,${tip_217}:0.4058323924):0.4736446934[40]):0.09706685203[92]):0.3854333118[40]):0.01008557924[100],${tip_218}:0.09078836651):0.6184447515[96],${tip_219}:0.8927132008):0.1033991009[100]):0.9120789124[100],${tip_220}:0.8464047879):0.6610394761[100]):0.4594825588[84]):0.5915899277[16],(((${tip_221}:0.1829733129,${tip_222}:0.9740616656):0.6517358716[100],((${tip_223}:0.9863471054,${tip_224}:0.07767642639):0.6919694531[100],((${tip_225}:0.6705579774,(${tip_226}:0.07885604189,${tip_227}:0.1319588602):0.9032206615[68]):0.7156883541[68],(${tip_228}:0.646984139,${tip_229}:0.8592262235):0.1800362587[16]):0.1802766304[92]):0.2734316352[100]):0.03173141181[80],((${tip_230}:0.9473512771,(${tip_231}:0.5909041974,(${tip_232}:0.3054720904,${tip_233}:0.9330145414):0.06185812084[72]):0.8590439805[68]):0.2521714284[100],((${tip_234}:0.6678521142,${tip_235}:0.6662567388):0.160608195[92],(${tip_236}:0.2687540255,${tip_237}:0.4679887374):0.0531562441[100]):0.5861173149[100]):0.6100670269[100]):0.8859060535[24]):0.9678894866[20],(((((((((${tip_238}:0.6744766403,${tip_239}:0.6804413712):0.943264243[100],(${tip_240}:0.7740572384,(${tip_241}:0.5829295402,${tip_242}:0.2573335322):0.4759975458[52]):0.5606371711[88]):0.3382632674[84],((${tip_243}:0.2842466212,${tip_244}:0.3487188169):0.5933116151[44],(${tip_245}:0.1241803572,${tip_246}:0.8104523183):0.4082544886[44]):0.8543449854[36]):0.1148541083[100],(${tip_247}:0.5664749718,${tip_248}:0.7693787264):0.8543838263[72]):0.6357444855[100],${tip_249}:0.5870076716):0.7934680916[100],((${tip_250}:0.3204375654,(((((${tip_251}:0.8967676957,(${tip_252}:0.2419480653,${tip_253}:0.9480332369):0.2630899078[32]):0.3113495305[100],(${tip_254}:0.5148013809,${tip_255}:0.5032138515):0.4105661165[48]):0.2481635034[100],(((${tip_256}:0.07930907584,${tip_257}:0.2829849583):0.8867811733[20],${tip_258}:0.9152194355):0.3595526938[24],${tip_259}:0.4310896022):0.1603770559[100]):0.581680611[96],((((${tip_260}:0.6817057799,${tip_261}:0.9709055834):0.7864492354[84],${tip_262}:0.5773627157):0.3443583092[92],(${tip_263}:0.2098293502,${tip_264}:0.649923516):0.405384514[56]):0.7001527266[36],(${tip_265}:0.7777658196,(${tip_266}:0.5104607891,${tip_267}:0.4503237591):0.1146773945[100]):0.01584240072[100]):0.8619645988[16]):0.2595541817[96],(${tip_268}:0.1168050913,(${tip_269}:0.8481636425,${tip_270}:0.8656584374):0.1515024041[100]):0.9522435986[100]):0.1006595236[40]):0.6908214311[44],((${tip_271}:0.7985555206,${tip_272}:0.3789201255):0.3152121687[100],(${tip_273}:0.233127458,(${tip_274}:0.9483422348,${tip_275}:0.9926247799):0.8233121587[76]):0.6292221455[80]):0.2653183285[100]):0.908216058[100]):0.3428317721[100],(((${tip_276}:0.3098630207,${tip_277}:0.9466182939):0.2638174477[100],((${tip_278}:0.2575182216,${tip_279}:0.7781683644):0.3351687491[100],${tip_280}:0.632436892):0.917311602[88]):0.6753010429[76],((${tip_281}:0.855764434,${tip_282}:0.8040419163):0.7545974655[60],(${tip_283}:0.8232716168,${tip_284}:0.05199311883):0.9824264562[100]):0.4764362841[48]):0.4986686131[100]):0.5739675348[48],(((${tip_285}:0.8327893608,((${tip_286}:0.4463812122,${tip_287}:0.3468123958):0.07280620607[100],(${tip_288}:0.1981062847,${tip_289}:0.7606147872):0.2607976166[100]):0.3507607991[96]):0.417029372[100],((((${tip_290}:0.4909218207,(${tip_291}:0.6620204479,${tip_292}:0.8111104311):0.5714353621[100]):0.3560879759[100],${tip_293}:0.1064442047):0.9567860616[69],((${tip_294}:0.8642302032,${tip_295}:0.2418966577):0.9236408861[52],${tip_296}:0.925618696):0.6442677521[100]):0.136173212[72],(${tip_297}:0.2147390009,${tip_298}:0.7738942339):0.2208782642[84]):0.8571409693[44]):0.3050889238[100],((${tip_299}:0.9283955225,(((${tip_300}:0.2202028127,((${tip_301}:0.5067129591,(${tip_302}:0.07753222086,(${tip_303}:0.647232532,${tip_304}:0.6601647849):0.1986612889[32]):0.1169848554[76]):0.06865989044[100],(${tip_305}:0.04026635783,((${tip_306}:0.9591168221,${tip_307}:0.2239891263):0.7941055244[44],${tip_308}:0.1525047517):0.4156887985[40]):0.5784872933[100]):0.6328651831[100]):0.6578633985[96],${tip_309}:0.4339742276):0.1652135279[100],(((${tip_310}:0.2434001828,(${tip_311}:0.3206737908,${tip_312}:0.7565854886):0.01485807565[24]):0.5668733406[40],${tip_313}:0.3095131144):0.5781899805[36],((${tip_314}:0.8820778953,${tip_315}:0.5597530059):0.4094285727[100],${tip_316}:0.6304822688):0.8565893006[80]):0.1385520876[92]):0.3504606341[48]):0.5926645782[100],(((((${tip_317}:0.8002934742,${tip_318}:0.7274715272):0.4165856673[68],${tip_319}:0.6158573984):0.3768971446[68],${tip_320}:0.9516044231):0.71837031[92],(${tip_321}:0.8290595785,((${tip_322}:0.1779256039,(${tip_323}:0.8192775212,${tip_324}:0.04745455878):0.6239250565[68]):0.681997905[100],((((${tip_325}:0.6542196961,${tip_326}:0.8811315345):0.04646513029[100],(${tip_327}:0.6572696855,${tip_328}:0.9775820745):0.891972288[100]):0.09405868035[92],(${tip_329}:0.490255371,${tip_330}:0.8107014131):0.8551903802[52]):0.6645207976[100],${tip_331}:0.9226147188):0.4492283603[72]):0.2184378107[100]):0.2244637941[16]):0.8324497936[100],${tip_332}:0.3400251807):0.6206552226[100]):0.3654392788[100]):0.446563259[100]):0.4577872839[52],((((${tip_333}:0.533364052,${tip_334}:0.7474767752):0.3409659481[100],${tip_335}:0.3081715708):0.3526714931[100],(${tip_336}:0.4277024574,${tip_337}:0.04552610638):0.08190520154[100]):0.7627861858[100],(${tip_338}:0.9141411418,(${tip_339}:0.1936027964,${tip_340}:0.1131327793):0.7528020695[100]):0.6905304564[84]):0.8694787959[48]):0.2613314618[100]);
