# Supplementary material for: PhySortR: a fast, flexible tool for sorting phylogenetic trees in R
Source: PeerJ. 2016 May 12;4:e2038. doi: 10.7717/peerj.2038 (PMC4868591; doi:10.7717/peerj.2038)
Supplement: Data S3 [file peerj-04-2038-s003.zip › t500_template.tre]

(((((((((${tip_1}:0.2199092966,${tip_2}:0.664776948):0.2982671994[48],(${tip_3}:0.5847837767,(${tip_4}:0.283535115,${tip_5}:0.1458140712):0.6654432022[96]):0.5193847059[100]):0.7969903187[100],(${tip_6}:0.5570022499,(${tip_7}:0.09405257646,(${tip_8}:0.916112941,${tip_9}:0.08524238667):0.7039325484[76]):0.5153152731[100]):0.1132365311[100]):0.5076657424[100],(((${tip_10}:0.7071933819,${tip_11}:0.4633315422):0.2202283961[40],(${tip_12}:0.7308746141,${tip_13}:0.8642638708):0.1447525625[44]):0.5396630608[100],${tip_14}:0.2652153203):0.8441081743[32]):0.3910027388[84],(${tip_15}:0.01453929325,((${tip_16}:0.5681841807,${tip_17}:0.9889074236):0.2733285623[40],((${tip_18}:0.1488776463,${tip_19}:0.5512460077):0.02421455784[80],${tip_20}:0.4193387169):0.5002762878[24]):0.8019227786[36]):0.886434837[92]):0.4953563306[52],((${tip_21}:0.3897431986,${tip_22}:0.8548662756):0.790255242[100],(${tip_23}:0.07610342093,(${tip_24}:0.1642304431,${tip_25}:0.9364103856):0.8403548033[92]):0.7917412382[100]):0.8547002461[100]):0.5188896831[100],((((${tip_26}:0.4977392044,${tip_27}:0.3292037121):0.9060569005[100],${tip_28}:0.1713361717):0.4047776223[16],((((${tip_29}:0.7529940694,${tip_30}:0.3837669592):0.3862622879[100],(((${tip_31}:0.9680173188,${tip_32}:0.7536600316):0.0883821093[100],(((${tip_33}:0.08088078722,(${tip_34}:0.1890625339,${tip_35}:0.5915889214):0.8733419855[100]):0.63567182[100],((${tip_36}:0.7313672691,${tip_37}:0.9924544743):0.8554079842[100],((${tip_38}:0.7119895741,${tip_39}:0.6649182814):0.6889971492[100],(${tip_40}:0.7833326883,${tip_41}:0.4389999984):0.3547642161[88]):0.3070071663[84]):0.2714118722[100]):0.3683250146[48],(${tip_42}:0.7095736547,(${tip_43}:0.07151188445,${tip_44}:0.240161893):0.6934089025[36]):0.07659666007[52]):0.6251903675[52]):0.2626355421[100],(((${tip_45}:0.3118821783,${tip_46}:0.2950612854):0.4391313521[72],((${tip_47}:0.3793771854,(${tip_48}:0.9500125728,${tip_49}:0.4403355375):0.5433087563[40]):0.4333305468[44],${tip_50}:0.4304278702):0.4745976406[100]):0.05476901121[44],((((${tip_51}:0.7057165639,(${tip_52}:0.8432233178,${tip_53}:0.7188273987):0.2929289881[32]):0.2570955325[100],${tip_54}:0.698956439):0.6836230143[100],${tip_55}:0.6849445114):0.5468304076[96],(${tip_56}:0.9711664866,${tip_57}:0.7051931829):0.2635853773[48]):0.0793479851[96]):0.6119659671[44]):0.4372984166[92]):0.7908743354[72],(((${tip_58}:0.472966132,(${tip_59}:0.7819493357,${tip_60}:0.2970418576):0.3573989791[16]):0.8231147598[20],(${tip_61}:0.8454156886,${tip_62}:0.9214554369):0.4200327811[36]):0.3495647225[24],(((${tip_63}:0.6525608755,${tip_64}:0.2349034564):0.5866996138[56],(${tip_65}:0.6827507813,${tip_66}:0.348500229):0.009313832503[100]):0.826486157[84],${tip_67}:0.1372220267):0.1311145872[92]):0.2874110886[100]):0.9123240565[68],(${tip_68}:0.5938997918,((${tip_69}:0.6429646895,(((${tip_70}:0.9986186423,${tip_71}:0.9350850841):0.3862096565[80],${tip_72}:0.4022349527):0.4232153115[100],${tip_73}:0.2171089256):0.9815831303[100]):0.5635363255[100],(((${tip_74}:0.7857179618,((${tip_75}:0.2065182368,${tip_76}:0.1378189169):0.3726123958[88],${tip_77}:0.185187351):0.534069503[100]):0.8805557527[76],((${tip_78}:0.3390574604,(((${tip_79}:0.1528178006,${tip_80}:0.4539035219):0.1938437519[100],${tip_81}:0.07597283414):0.4792584614[100],${tip_82}:0.124897491):0.1433642551[60]):0.5815380244[48],((${tip_83}:0.8578791199,${tip_84}:0.3442372645):0.4582684978[100],(${tip_85}:0.5396896137,${tip_86}:0.1848856879):0.953948797[96]):0.8011509846[100]):0.1568261844[100]):0.2948749373[100],((${tip_87}:0.727239708,${tip_88}:0.1010705724):0.6551739257[100],(${tip_89}:0.1355625791,(((${tip_90}:0.7601030353,${tip_91}:0.7204267664):0.2004372855[100],(${tip_92}:0.6624348767,${tip_93}:0.5474933439):0.5774142675[100]):0.8382378989[69],${tip_94}:0.02754694433):0.5620145202[72]):0.7491177318[44]):0.5203499324[100]):0.03047450399[76]):0.6811014602[100]):0.4967398737[100]):0.5551321541[100]):0.4216027851[68],(${tip_95}:0.5141534479,${tip_96}:0.7696148434):0.7385398506[100]):0.2874829685[68]):0.10093445[100],(((((${tip_97}:0.7944911793,((${tip_98}:0.2348481133,${tip_99}:0.8795061097):0.5822362215[96],${tip_100}:0.2985078734):0.630054977[100]):0.7776325191[48],((${tip_101}:0.4231489652,(((${tip_102}:0.1578748529,(${tip_103}:0.3064614472,${tip_104}:0.390980392):0.6502043488[40]):0.5682450696[100],((${tip_105}:0.2668634779,(${tip_106}:0.6611432587,${tip_107}:0.9867131142):0.5812645513[36]):0.3525880275[92],(${tip_108}:0.9027976939,(${tip_109}:0.9118472997,${tip_110}:0.8767651902):0.02101071784[24]):0.286699899[40]):0.926854166[44]):0.01829169411[32],((((${tip_111}:0.8383987297,${tip_112}:0.07287476212):0.8006900814[100],${tip_113}:0.08157064789):0.1354270929[100],${tip_114}:0.4095509457):0.03089124593[100],${tip_115}:0.9145458911):0.2593822775[80]):0.009156521875[76]):0.4202886552[100],((((${tip_116}:0.4738507753,${tip_117}:0.444522239):0.2888426282[16],${tip_118}:0.2061207818):0.454845058[68],${tip_119}:0.2171505131):0.7978312834[68],${tip_120}:0.9512983188):0.5733895316[92]):0.9469189229[100]):0.0223667128[100],((${tip_121}:0.6009785233,(((((((${tip_122}:0.4863961844,${tip_123}:0.6226580618):0.8070980015[52],${tip_124}:0.28827207):0.7539352279[100],${tip_125}:0.6155926241):0.3994311648[100],(${tip_126}:0.8861026904,${tip_127}:0.2792633795):0.08688801806[48]):0.5725818395[92],${tip_128}:0.8223617347):0.6005958947[100],((((${tip_129}:0.4416727824,(${tip_130}:0.1171766426,${tip_131}:0.386815178):0.8671400803[84]):0.130139828[100],${tip_132}:0.4078712785):0.8182127904[100],${tip_133}:0.3571691595):0.01738436031[100],(((${tip_134}:0.1824385975,${tip_135}:0.6127761826):0.9448957478[52],${tip_136}:0.2300523927):0.6054433982[88],((${tip_137}:0.7551439034,${tip_138}:0.9362291538):0.04270723951[44],${tip_139}:0.4066359869):0.8213763405[36]):0.8068717453[100]):0.9865615794[100]):0.3204374735[72],(${tip_140}:0.8130701492,(${tip_141}:0.3597727094,${tip_142}:0.9420288049):0.1698344774[72]):0.3574887728[44]):0.757937781[68]):0.599935479[100],((${tip_143}:0.2028313223,(${tip_144}:0.8649165318,(${tip_145}:0.5026808516,${tip_146}:0.0341040513):0.7009520461[96]):0.7264469031[40]):0.9448643154[44],${tip_147}:0.7397269725):0.06069168868[100]):0.8136627357[100]):0.6531489182[100],((((((${tip_148}:0.3621521369,((${tip_149}:0.1167039652,${tip_150}:0.9194013702):0.9925580306[20],${tip_151}:0.8497824289):0.6888192003[24]):0.183053677[100],((((${tip_152}:0.08085965249,${tip_153}:0.2819871835):0.1694123033[84],(${tip_154}:0.8761939146,(${tip_155}:0.896677077,${tip_156}:0.3841786287):0.3710214344[100]):0.9205244421[56]):0.3021365944[92],((${tip_157}:0.8528562777,${tip_158}:0.4241386992):0.4970107104[100],${tip_159}:0.7970604158):0.4711879012[100]):0.06871417724[36],(${tip_160}:0.06484949426,(((${tip_161}:0.7432450987,(${tip_162}:0.7670700827,${tip_163}:0.5391132964):0.8454753691[76]):0.4024443869[80],${tip_164}:0.7604349402):0.4564747207[100],(${tip_165}:0.1945094364,${tip_166}:0.09014358069):0.8766093757[100]):0.6609332289[100]):0.3017074522[100]):0.9266955012[16]):0.1528805851[48],((((${tip_167}:0.5391076836,${tip_168}:0.5323736428):0.3001620388[100],${tip_169}:0.01955146366):0.398627602[88],${tip_170}:0.05678086076):0.8914764607[100],((${tip_171}:0.9163892069,${tip_172}:0.3312875254):0.007762157824[60],((${tip_173}:0.3603924743,${tip_174}:0.1974577268):0.03795038816[100],(${tip_175}:0.5497129513,${tip_176}:0.4167406226):0.5464578583[100]):0.9227583257[100]):0.09614473581[48]):0.8804374498[76]):0.5376445155[32],((${tip_177}:0.03380387905,${tip_178}:0.002918355167):0.00484802248[96],${tip_179}:0.3567986409):0.36181425[100]):0.0003149188124[100],(((${tip_180}:0.09151331801,${tip_181}:0.9629224853):0.3436473978[44],(${tip_182}:0.06764237816,${tip_183}:0.2920046288):0.5230785005[72]):0.8423875025[100],(((${tip_184}:0.9995755688,(${tip_185}:0.9782842216,${tip_186}:0.315548548):0.7382052953[100]):0.8489246762[100],${tip_187}:0.4424680707):0.9270353552[100],((((${tip_188}:0.2107561661,${tip_189}:0.3594205459):0.5682570529[100],((((${tip_190}:0.1078570827,${tip_191}:0.3002136583):0.631746833[100],((((${tip_192}:0.5609425893,${tip_193}:0.2040522334):0.5614119025[100],${tip_194}:0.7533159743):0.6442049374[32],${tip_195}:0.1277882347):0.264796227[76],${tip_196}:0.1497452226):0.1362140188[100]):0.3986817095[96],${tip_197}:0.1637115069):0.1133813087[100],(((${tip_198}:0.08387057786,${tip_199}:0.2140668116):0.6855937671[92],((${tip_200}:0.9408526812,${tip_201}:0.4220588971):0.5190321184[40],${tip_202}:0.8130500163):0.1101636414[36]):0.1532999561[44],${tip_203}:0.2661984107):0.6096337489[40]):0.2597417701[48]):0.6151781697[100],((${tip_204}:0.6607780303,(${tip_205}:0.7069479132,((${tip_206}:0.8275482294,${tip_207}:0.5421943476):0.5620746145[100],${tip_208}:0.627130541):0.9139692786[100]):0.2209586913[100]):0.6807566043[80],((${tip_209}:0.06406904594,(${tip_210}:0.1906397422,${tip_211}:0.5573585611):0.2527784451[68]):0.6830256328[68],${tip_212}:0.02021723357):0.8468729553[92]):0.3453138089[24]):0.8386505374[84],(((${tip_213}:0.4461565199,${tip_214}:0.5182861267):0.8668486115[100],${tip_215}:0.5604182712):0.9552283841[100],(${tip_216}:0.2845012408,(${tip_217}:0.1360608942,${tip_218}:0.2608428609):0.9309317113[72]):0.9738316163[68]):0.4888478038[16]):0.6799493344[52]):0.1952857201[69]):0.3938746797[100]):0.1625508578[100],(((((((${tip_219}:0.106726913,${tip_220}:0.7946183309):0.6125531357[100],${tip_221}:0.4945312543):0.6659572292[48],${tip_222}:0.1408142766):0.6734305173[52],${tip_223}:0.2477261454):0.229693637[100],(((((${tip_224}:0.2977322314,${tip_225}:0.6839156672):0.009462361224[100],(${tip_226}:0.2281952882,(${tip_227}:0.8204919461,${tip_228}:0.2589553583):0.1692412382[52]):0.3111874119[88]):0.2466511736[84],((((${tip_229}:0.1847335978,${tip_230}:0.1771566209):0.1687839183[72],${tip_231}:0.4495885801):0.08889022819[44],((${tip_232}:0.5757302796,${tip_233}:0.3516804224):0.7354914502[44],${tip_234}:0.3446789598):0.669939772[100]):0.2661009512[44],((${tip_235}:0.9148777111,${tip_236}:0.2171834027):0.4247444321[96],${tip_237}:0.2933414804):0.6438949737[40]):0.03565665754[36]):0.4303320814[100],(${tip_238}:0.693854278,${tip_239}:0.8334417229):0.4683444318[96]):0.7442416053[100],${tip_240}:0.747854552):0.3677798468[100]):0.3095019141[100],((${tip_241}:0.1095309928,(${tip_242}:0.110224385,${tip_243}:0.8526179034):0.9986741375[32]):0.5368119956[100],(${tip_244}:0.5929601779,(${tip_245}:0.05981574021,${tip_246}:0.08550171577):0.4396496748[100]):0.5729771114[48]):0.7296623224[100]):0.3147137635[92],((${tip_247}:0.4420468323,${tip_248}:0.3852279251):0.3395657183[20],(${tip_249}:0.09186845482,${tip_250}:0.0880246819):0.3497050542[16]):0.902772628[24]):0.4793206831[100]):0.7536584793[96]):0.7426715733[84],(((((${tip_251}:0.5863734907,(${tip_252}:0.8454325018,((${tip_253}:0.8380445025,${tip_254}:0.4122088926):0.2998790951[100],(${tip_255}:0.442849613,(${tip_256}:0.1559917654,${tip_257}:0.08243659744):0.2069877142[100]):0.5606083444[100]):0.66697084[100]):0.675601396[100]):0.8930950144[100],((((${tip_258}:0.2104813708,${tip_259}:0.3673517921):0.6575946077[76],${tip_260}:0.9639918029):0.3010851175[100],${tip_261}:0.7642026227):0.76737836[76],(${tip_262}:0.6531974571,${tip_263}:0.8627264921):0.6116805144[100]):0.4943053995[80]):0.7635028884[56],((((${tip_264}:0.8441666998,${tip_265}:0.3821054839):0.306633783[60],(${tip_266}:0.576849102,(${tip_267}:0.9887892513,${tip_268}:0.8269678394):0.5497567961[100]):0.8083188804[100]):0.9037560194[48],((${tip_269}:0.1640411557,(${tip_270}:0.5361029101,${tip_271}:0.1321058092):0.9557768267[96]):0.8857090217[100],((${tip_272}:0.9035168129,${tip_273}:0.7937111568):0.847778633[100],(${tip_274}:0.7371272454,${tip_275}:0.5323176431):0.7004722245[44]):0.6794911856[100]):0.4610616211[100]):0.02070142957[100],((${tip_276}:0.925504352,(${tip_277}:0.08171035978,(${tip_278}:0.6037322655,${tip_279}:0.7839629701):0.3158939846[100]):0.03694880125[100]):0.6122295959[69],${tip_280}:0.4692889645):0.3744179599[72]):0.966676695[88]):0.8974199423[84],(((${tip_281}:0.727647095,((${tip_282}:0.8097583775,(${tip_283}:0.3363781881,${tip_284}:0.6046637688):0.6501601473[48]):0.7872626141[100],${tip_285}:0.2814965267):0.3325696148[100]):0.2173714989[84],(${tip_286}:0.416959072,${tip_287}:0.4440784215):0.807203691[100]):0.9842019796[52],((((${tip_288}:0.2297340711,${tip_289}:0.5046864536):0.674076156[76],((${tip_290}:0.7527763403,${tip_291}:0.9812889842):0.9280097985[100],${tip_292}:0.6701925979):0.08069962682[32]):0.1022092511[100],(((${tip_293}:0.4973148531,${tip_294}:0.2476002851):0.9485684789[92],(${tip_295}:0.2900284454,${tip_296}:0.5567175173):0.2275440246[36]):0.7513450948[44],${tip_297}:0.9149470765):0.9274627813[40]):0.07280987175[100],((${tip_298}:0.3069168709,(${tip_299}:0.7570982513,(${tip_300}:0.7404988189,(${tip_301}:0.5110722238,${tip_302}:0.1650775855):0.8656403599[100]):0.07858262025[100]):0.9618962351[80]):0.02711086464[24],(${tip_303}:0.6467245799,${tip_304}:0.02636193112):0.06251993496[100]):0.5120957873[40]):0.1908212237[96]):0.7543562145[100]):0.7242291563[92],(((${key_node_1}:0.9401069323,(${key_node_2}:0.2536590463,(${key_node_3}:0.3940671543,(${key_node_4}:0.5612159371,${key_node_5}:0.8920030319):0.13155073[100]):0.795451506[100]):0.9517087995[16]):0.3574399808[68],(((((((${key_node_6}:0.7969184483,${key_node_7}:0.7399248471):0.3070165967[52],${key_node_8}:0.4029979443):0.05045934836[100],${key_node_9}:0.5844647072):0.8034958497[100],((${key_node_10}:0.8760221568,${key_node_11}:0.3933578455):0.5808137988[100],((${key_node_12}:0.3376585776,${key_node_13}:0.0298373024):0.4655679816[100],${key_node_14}:0.8629453497):0.3349932393[100]):0.3597843722[48]):0.9613227434[92],(((${key_node_15}:0.562512693,${key_node_16}:0.04908710485):0.2393817969[100],(${key_node_17}:0.5070278354,${key_node_18}:0.6010684315):0.1378172657[88]):0.04275669018[84],(((${key_node_19}:0.6600431388,${key_node_20}:0.1715430412):0.9949718672[44],(${key_node_21}:0.4376448148,((${key_node_22}:0.4795344335,${key_node_23}:0.02405410819):0.3021802045[100],${key_node_24}:0.7424775809):0.5231539437[72]):0.7096221889[44]):0.8998543231[36],(${key_node_25}:0.9259387765,(${key_node_26}:0.8584431377,${key_node_27}:0.3432266291):0.8755110863[40]):0.6888803951[44]):0.410616355[52]):0.5686741127[100]):0.9418979015[100],(${key_node_28}:0.3283242693,((${key_node_29}:0.7903530605,${key_node_30}:0.3372688433):0.5434983454[100],((${key_node_31}:0.5173509941,(${key_node_32}:0.1665990646,${key_node_33}:0.840041717):0.3295887292[48]):0.9039065016[32],${key_node_34}:0.6264361772):0.3246951597[100]):0.2826595968[96]):0.932110002[96]):0.2421233454[72],((${key_node_35}:0.07647545752,${key_node_36}:0.4247136938):0.6847033014[24],((${key_node_37}:0.1366438402,${key_node_38}:0.444599896):0.6168153596[16],(${key_node_39}:0.1643377556,${key_node_40}:0.5541445515):0.4060289499[36]):0.5295587522[20]):0.9485982608[100]):0.4335338585[68]):0.7538063407[68],(((${key_node_41}:0.1102623651,((${key_node_42}:0.304441863,${key_node_43}:0.5348528898):0.317197134[100],((${key_node_44}:0.737355914,${key_node_45}:0.7388056649):0.3511057389[100],(${key_node_46}:0.09003785346,${key_node_47}:0.6788051438):0.6854791159[100]):0.6639172528[100]):0.5799846721[100]):0.1271263042[56],${key_node_48}:0.4114334846):0.74142309[84],((((${key_node_49}:0.7425560828,${key_node_50}:0.9935213721):0.6596385718[100],((${key_node_51}:0.7052232006,(${key_node_52}:0.2929800896,${key_node_53}:0.003377203131):0.9037513214[88]):0.6853795329[100],((${key_node_54}:0.3282432335,${key_node_55}:0.2641606545):0.7128419559[48],${key_node_56}:0.8280189144):0.2199902586[100]):0.851889326[76]):0.05833760556[76],((${key_node_57}:0.5712368751,${key_node_58}:0.4586092802):0.01358850137[100],${key_node_59}:0.4402235609):0.1621402053[60]):0.9706811246[80],((((${key_node_60}:0.6797927867,(${key_node_61}:0.1882203708,((${key_node_62}:0.04401620687,${key_node_63}:0.5180838935):0.1224181782[44],${key_node_64}:0.4675786283):0.5322346699[100]):0.3723886784[100]):0.7248248267[96],(${key_node_65}:0.06122383266,(((${key_node_66}:0.8287879096,${key_node_67}:0.2408394958):0.1151252219[100],((${key_node_68}:0.005213703029,${key_node_69}:0.4764370273):0.7636028777[52],(${key_node_70}:0.6428047849,${key_node_71}:0.1038430885):0.5471247055[84]):0.1297031865[100]):0.1072166688[100],(${key_node_72}:0.8172706866,${key_node_73}:0.4148215223):0.032477092[100]):0.2999539352[69]):0.5389275593[72]):0.7238474896[100],(((${key_node_74}:0.8138038579,${key_node_75}:0.9608427472):0.6158255443[100],${key_node_76}:0.6773654565):0.0136087772[48],(${key_node_77}:0.1937918302,${key_node_78}:0.2126548477):0.9475518484[96]):0.9165653649[100]):0.07257752237[100],(((((${key_node_79}:0.6560951087,(${key_node_80}:0.9143678138,${key_node_81}:0.1942841902):0.8459786102[40]):0.002270277357[100],(${key_node_82}:0.3206507999,(${key_node_83}:0.615500336,${key_node_84}:0.1640666262):0.2796985221[92]):0.9997280471[44]):0.3543851215[32],${key_node_85}:0.6511308472):0.91801009[76],((${key_node_86}:0.7965687646,${key_node_87}:0.3140415233):0.2565149101[40],${key_node_88}:0.774599503):0.002202813281[36]):0.09089209093[100],(((${key_node_89}:0.4431010466,((${key_node_90}:0.6394086459,(${key_node_91}:0.8622704858,(${key_node_92}:0.8805957271,${key_node_93}:0.6429120197):0.8800469129[68]):0.3028066268[92]):0.5359844069[100],(${key_node_94}:0.9325261712,${key_node_95}:0.7625439025):0.507548607[68]):0.1945791782[100]):0.9581696768[100],${key_node_96}:0.6395369901):0.05038131541[80],(${key_node_97}:0.01591248624,((${key_node_98}:0.08484288957,${key_node_99}:0.3460070931):0.6405397395[100],${key_node_100}:0.6108225256):0.07831274695[100]):0.7024408213[16]):0.1481197688[24]):0.2351406151[100]):0.9875417575[100]):0.552242788[100]):0.8274480675[92]):0.8866294192[92]):0.6704288959[36]):0.05119106499[52]):0.8620382189[100],((((((${tip_305}:0.6678526883,${tip_306}:0.6566468291):0.4045620032[100],((${tip_307}:0.5185479436,${tip_308}:0.1286113434):0.2552518279[48],(${tip_309}:0.2214490164,(${tip_310}:0.08690858982,${tip_311}:0.6904718317):0.2122244502[100]):0.4134465712[100]):0.2219550996[52]):0.8057328349[100],(${tip_312}:0.7307831605,${tip_313}:0.4584503409):0.3202806937[100]):0.3320801652[92],(${tip_314}:0.163560359,${tip_315}:0.9848683684):0.4378395467[100]):0.2014775379[100],((${tip_316}:0.3576700604,(${tip_317}:0.3322498372,((${tip_318}:0.4369849965,(${tip_319}:0.4503080116,${tip_320}:0.3621230596):0.6866471674[44]):0.996763713[36],(${tip_321}:0.9125177371,((${tip_322}:0.1966456568,${tip_323}:0.8206300123):0.726386748[100],(${tip_324}:0.8824173533,(${tip_325}:0.893836251,${tip_326}:0.1004211851):0.6733127437[40]):0.8009294507[44]):0.1740333633[72]):0.1901551434[44]):0.4312431728[52]):0.167448896[88]):0.02058504778[100],((${tip_327}:0.6551269474,${tip_328}:0.9835424158):0.4349126089[96],((${tip_329}:0.3363430663,${tip_330}:0.001106653828):0.3480279476[100],(${tip_331}:0.2130239909,(${tip_332}:0.594092624,${tip_333}:0.9085825738):0.6718261247[48]):0.5575130745[32]):0.6306653942[100]):0.9936690461[96]):0.7513402235[84]):0.01795435604[72],(${tip_334}:0.9300613371,(((${tip_335}:0.01370544825,${tip_336}:0.8684526698):0.8038049394[16],(${tip_337}:0.8696371044,(${tip_338}:0.8485239139,${tip_339}:0.04187680199):0.8933752757[92]):0.707864153[36]):0.9424021656[20],((${tip_340}:0.7610342298,(${tip_341}:0.09492441756,${tip_342}:0.1180461745):0.02698780107[100]):0.07293690648[56],${tip_343}:0.5693354367):0.7593183639[84]):0.4091068294[24]):0.2836858591[100]):0.4432317924[68],(((${tip_344}:0.7172933531,${tip_345}:0.6796169367):0.1595313831[100],(((${tip_346}:0.6839408029,${tip_347}:0.8245420943):0.7171941155[80],${tip_348}:0.7005512409):0.9260738315[100],${tip_349}:0.6826452382):0.2570556332[100]):0.1934626917[100],(((((${tip_350}:0.9279539378,${tip_351}:0.6958335934):0.3235403581[88],${tip_352}:0.223323849):0.6342434154[100],(((${tip_353}:0.8397911638,((((${tip_354}:0.3657741868,${tip_355}:0.3247920487):0.5737134959[100],((${tip_356}:0.6103974814,${tip_357}:0.6058800165):0.5572478867[100],(${tip_358}:0.5572906558,${tip_359}:0.5580155326):0.1763047935[100]):0.9297467615[96]):0.1651420426[100],(${tip_360}:0.5291470999,(${tip_361}:0.7541578058,${tip_362}:0.953603792):0.7785638194[72]):0.1932604555[44]):0.4440127553[100],${tip_363}:0.4036110998):0.2473203002[100]):0.9169409708[60],((((${tip_364}:0.2856640022,${tip_365}:0.4124703258):0.9387539991[100],(${tip_366}:0.9547501418,(${tip_367}:0.9355094964,${tip_368}:0.07540223864):0.3004871029[84]):0.03888482368[52]):0.01686185366[100],((${tip_369}:0.6848556106,${tip_370}:0.02307351283):0.4637785263[100],((((${tip_371}:0.3705558556,(${tip_372}:0.08511704532,${tip_373}:0.8354054515):0.2792563087[100]):0.4595656618[100],((${tip_374}:0.6004472952,(${tip_375}:0.844390241,${tip_376}:0.05888908985):0.1165694518[100]):0.6379060294[32],${tip_377}:0.8275540383):0.8250663669[76]):0.1300587463[96],(${tip_378}:0.9299376647,${tip_379}:0.07848525606):0.8907845158[40]):0.4542463208[100],(${tip_380}:0.574052105,((${tip_381}:0.6651664728,${tip_382}:0.179325412):0.4726336584[36],(${tip_383}:0.77125755,${tip_384}:0.131603139):0.1821530478[40]):0.08671492548[92]):0.3452870289[44]):0.4958179123[48]):0.1425914937[100]):0.9237491067[100],((${tip_385}:0.6883963365,${tip_386}:0.6791696276):0.9308219329[80],${tip_387}:0.6259093012):0.1060443311[24]):0.0213985492[69]):0.582009855[48],(((((${tip_388}:0.5154066435,${tip_389}:0.8496893684):0.9934935363[68],${tip_390}:0.01793413004):0.679800061[92],${tip_391}:0.9915768211):0.4024501427[100],${tip_392}:0.7054155634):0.7495895831[100],((${tip_393}:0.6312830723,${tip_394}:0.2265250622):0.06887165224[16],(${tip_395}:0.243315838,(${tip_396}:0.8914367557,${tip_397}:0.1831669079):0.5877822393[100]):0.2699815575[100]):0.1667603457[68]):0.6706397973[100]):0.3170210146[100]):0.6346913769[76],(${tip_398}:0.06538610579,((((((((${tip_399}:0.2825070629,${tip_400}:0.2711900903):0.1297262702[100],${tip_401}:0.374498585):0.3745902879[48],${tip_402}:0.4473338379):0.8847508288[52],(${tip_403}:0.3056092251,(${tip_404}:0.6870006844,(${tip_405}:0.5039439073,${tip_406}:0.03912729491):0.3194520175[100]):0.4629833386[100]):0.1506620995[100]):0.3044634422[100],${tip_407}:0.6849033479):0.02566441381[100],(${tip_408}:0.08113909769,${tip_409}:0.6766695788):0.7379553863[84]):0.5411533648[92],(${tip_410}:0.1464203582,(${tip_411}:0.7308771417,${tip_412}:0.03332270985):0.8918633005[88]):0.960283461[100]):0.9559165007[100],(${tip_413}:0.2705097774,((((((${tip_414}:0.9062503877,${tip_415}:0.5574349833):0.04322463111[44],${tip_416}:0.05640133959):0.3155166062[100],${tip_417}:0.9038298547):0.7251300577[72],${tip_418}:0.8783805685):0.4025683673[44],${tip_419}:0.5898245599):0.1448886278[44],(${tip_420}:0.9545053183,${tip_421}:0.3282469939):0.8399517308[40]):0.8788055296[36]):0.03208226315[52]):0.3126568978[72]):0.9632864899[68]):0.2054016807[100],((${tip_422}:0.05309097865,${tip_423}:0.5196813052):0.6582782418[96],(${tip_424}:0.1673177076,${tip_425}:0.5586022646):0.9517082137[100]):0.3459713373[96]):0.8822575437[76]):0.4970879667[100]);
